# Supplementary material for: Comparative GWAS using global and Indian Reference Panels reveals non-coding drivers of COVID-19 severity and mortality
Source: PLoS Negl Trop Dis. 2026 Mar 3;20(3):e0014020. doi: 10.1371/journal.pntd.0014020 (PMC12956133; doi:10.1371/journal.pntd.0014020)
Supplement: S1 Table — (XLSX) [file pntd.0014020.s002.xlsx]

## Sheet: Sheet1
S1 Table : Clinical Metadata of 669 COVID-19 Patients
Sr. No.	AGE	SEX	SPO2	RESPIRATION RATE (Breath/min)	SYMPTOMS	SEVERITY	DATE OF HOSPITALIZATION (DD/MM/YY)	RESPIRATORY SUPPORT	VENTILLATOR SUPPORT	ICU ADDMISSION	COMORBIDITY	ANY	CLINICAL OUTCOME
1	24	F	98	18	COUGH	MILD	2020-06-02	NO	NO	NO	NO	NO	RECOVERED
2	51	F	100	22	HEART PALPITATIONS, DIARRHEA	MILD	2020-05-18	NO	NO	NO	HYPERTENSION, DIABETES MELLITUS, BRONCHIAL ASTHMA	YES	RECOVERED
3	44	M	99	20	FEVER, MYALGIA, SORE THROAT AND COUGH	MILD	2020-07-29	NO	NO	NO	NO	NO	RECOVERED
4	71	F	98	16	SORE THORAT, BODYACHE	MILD	2020-08-03	NO	NO	NO	ATRIAL FIBRILLATION	YES	RECOVERED
5	51	M	97	20	FEVER, COUGH, SHORTNESS OF BREATH	MILD	2020-08-03	NO	NO	NO	HYPERTENSION	YES	RECOVERED
6	66	F	98	22	FEVER, COUGH, SHORTNESS OF BREATH, GASTRITIS, HEADACHE	MILD	2020-08-01	NO	NO	NO	NO	NO	RECOVERED
7	70	M	97	18	MILD GRADE FEVER	MILD	2020-08-08	NO	NO	NO	NO	NO	RECOVERED
8	73	M	96	16	ASYMPTOMATIC	MILD	2020-08-06	NO	NO	NO	NO	NO	RECOVERED
9	62	F	96	20	FEVER AND COUGH	MILD	2020-08-11	NO	NO	NO	HYPERTENSION, BRONCHIAL ASTHMA	YES	RECOVERED
10	39	M	97	16	FEVER, SHORTNESS OF BREATH, COUGH	MILD	2020-08-08	NO	NO	NO	HYPERTENSION, DIABETES MELLITUS, BRONCHIAL ASTHMA	YES	RECOVERED
11	77	M	98	20	FEVER, SHORTNESS OF BREATH	MILD	2020-08-16	NO	NO	NO	HYPERTENSION	YES	RECOVERED
12	34	M	97	22	SORE THROAT	MILD	2020-08-14	NO	NO	NO	NO	NO	RECOVERED
13	59	M	99	20	ASYMPTOMATIC	MILD	2020-08-17	NO	NO	NO	NO	NO	RECOVERED
14	54	M	97	22	FEVER.HEADACHE	MILD	2020-08-23	NO	NO	NO	DYSLIPIDEMIA	YES	-
15	66	M	96	20	FEVER, COUGH, BODYACHE ,HEADACHE, CHEST PAIN, DIARRHEA	MILD	2020-08-30	NO	NO	NO	DIABETES MELLITUS, HYPERTENSION, CORONARY ARTERY DISEASE	YES	RECOVERED
16	54	M	99	20	FEVER , WEAKNESS	MILD	2020-09-11	NO	NO	NO	HYPERTENSION	YES	RECOVERED
17	52	M	97	18	FEVER, SHORTNESS OF BREATH, THROAT IRRITATION	MILD	2020-05-31	NO	NO	NO	DIABETES MELLITUS	YES	RECOVERED
18	27	M	99	22	SORE THROAT, MILD BACKACHE	MILD	2020-06-03	NO	NO	NO	NO	NO	RECOVERED
19	55	M	96	20	HIGH GRADE FEVER, COUGH, SHORTNESS OF BREATH	MILD	2020-08-03	NO	NO	NO	DIABETES MELLITUS, HYPERTENSION	YES	RECOVERED
20	51	M	98	20	FEVER, COUGH, SORE THROAT	MILD	2020-08-03	NO	NO	NO	CORONARY ARTERY DISEASE	YES	RECOVERED
21	49	M	98	20	FEVER, MILD COUGH,LOSS OF SMELL, DIARRHRA	MILD	2020-08-02	NO	NO	NO	DIABETES MELLITUS, HYPERTENSION	YES	RECOVERED
22	27	M	97	18	MILD RECURRENT FEVER AND COUGH	MILD	2020-08-08	NO	NO	NO	NO	NO	RECOVERED
23	24	F	100	16	HEADACHE	MILD	2020-08-11	NO	NO	NO	NO	NO	RECOVERED
24	59	M	97	22	HIGH GRADE FEVER	MILD	2020-08-18	NO	NO	NO	DIABETES MELLITUS	YES	RECOVERED
25	22	F	98	22	FEVER, SORE THROAT	MILD	2020-06-03	NO	NO	NO	NO	NO	RECOVERED
26	24	F	98	21	FEVER, COUGH	MILD	2020-07-18	NO	NO	NO	NO	NO	RECOVERED
27	76	M	96	20	FEVER, COUGH	MILD	2020-07-12	NO	NO	NO	HYPERTENSION	YES	RECOVERED
28	64	F	96	22	FEVER AND HEADACHE	MILD	2020-08-09	NO	NO	NO	HYPERTENSION	YES	RECOVERED
29	59	M	95	20	FEVER	MILD	2020-07-30	NO	NO	NO	DIABETES MELLITUS	YES	RECOVERED
30	45	F	96	18	COUGH,WEAKNESS AND DIZZINESS	MILD	2020-08-08	NO	NO	NO	NO	NO	RECOVERED
31	44	M	98	20	FEVER, HEADACHE, COUGH	MILD	2020-08-10	NO	NO	NO	HYPERTENSION	YES	RECOVERED
32	49	M	97	18	MILD THROAT PAIN, HEADACHE AND COUGH	MILD	2020-08-12	NO	NO	NO	NO	NO	RECOVERED
33	50	M	98	18	FEVER	MILD	2020-08-15	NO	NO	NO	NO	NO	RECOVERED
34	63	M	98	22	FEVER AND COUGH , SHORTNESS OF BREATH	MILD	2020-08-18	NO	NO	NO	NO	NO	RECOVERED
35	29	F	99	20	FEVER, COUGH AND DIARRHRA	MILD	2020-08-23	NO	NO	NO	NO	NO	RECOVERED
36	37	M	98	24	FEVER, SHORTNESS OF BREATH	MILD	2020-08-30	NO	NO	NO	NO	NO	RECOVERED
37	61	M	98	21	FEVER, SHORTNESS OF BREATH, SORE THROAT	MILD	2020-08-25	NO	NO	NO	HYPERTENSION, CORONARY ARTERY DISEASE	YES	RECOVERED
38	67	M	98	22	FEVER, COUGH, BODY ACHE	MILD	2020-08-27	NO	NO	NO	TYPE 2 DIABETES MELLITUS,HYPERTENSION	YES	RECOVERED
39	35	F	97	18	HIGH GRADE FEVER AND COUGH	MILD	2020-07-31	NO	NO	NO	NO	NO	RECOVERED
40	47	M	96	22	RECURRENT FEVER, COUGH	MILD	2020-09-05	NO	NO	NO	NO	NO	RECOVERED
41	51	M	98	22	FEVER AND COUGH	MILD	2020-09-03	NO	NO	NO	DIABETES MELLITUS	YES	RECOVERED
42	56	M	97	22	FEVER,SORE THROAT,BODYACHE	MILD	2020-09-06	NO	NO	NO	NO	NO	RECOVERED
43	49	F	97	20	THROAT PAIN IRRITATION,COUGH,BODYACHE,WEAKNESS,LOSE OF SMELL	MILD	2020-09-06	NO	NO	NO	NO	NO	-
44	25	M	98	20	FEVER,SORE THROAT,COUGH,LOSE OF TASTE, LOST APETTITE	MILD	2020-09-06	NO	NO	NO	NO	NO	RECOVERED
45	70	M	100	20	FEVER, COUGH, SORE THROAT	MILD	2020-09-08	NO	NO	NO	DIABETES MELLITUS, HYPERTENSION	YES	RECOVERED
46	24	F	96	20	FEVER, COUGH, SORE THROAT, BODYACHE	MILD	2020-09-08	NO	NO	NO	NO	NO	RECOVERED
47	22	M	98	23	FEVER, LOSS OF SMELL	MILD	2020-06-23	NO	NO	NO	NO	NO	RECOVERED
48	70	M	96	18	FEVER, SHORTNESS OF BREATH	MILD	2020-07-18	NO	NO	NO	NO	NO	RECOVERED
49	47	F	96	19	FEVER AND COUGH.	MILD	2020-07-10	NO	NO	NO	DIABETES MELLITUS	YES	RECOVERED
50	80	F	98	20	COUGH, SHORTNESS OF BREATH, DIARRHEA	MILD	2020-07-19	NO	NO	NO	NO	NO	RECOVERED
51	59	M	98	20	FEVER ,COUGH,BODY PAIN	MILD	2020-08-25	NO	NO	NO	TYPE 2 DIABETES MELLITUS,HYPERTENSION	YES	RECOVERED
52	33	F	100	20	FEVER AND WEAKNESS	MILD	2020-09-21	NO	NO	NO	CHRONIC KIDNEY DISEASE	YES	RECOVERED
53	55	M	95	22	THROAT IRRITATION	MILD	2020-09-06	NO	NO	NO	DIABETES MELLITUS, DISLIPIDEMIA, BRONCHIAL ASTHMA	YES	RECOVERED
54	70	M	98	18	FEVER,COUGH AND SORE THROAT	MILD	2020-07-01	NO	NO	NO	NO	NO	RECOVERED
55	63	F	96	20	FEVER, COLD, COUGH	MILD	2020-09-16	NO	NO	NO	DIABETES MELLITUS ,HYPERTENSION,ASTHMA	YES	RECOVERED
56	61	M	96	NA	RECURRENT FEVER , MILD COUGH AND NAUSEA	MILD	2020-06-26	NO	NO	NO	DIABETES MELLITUS	YES	RECOVERED
57	78	M	96	20	FEVER ONE EPISODE	MILD	2020-07-07	NO	NO	NO	HYPERTENSION	YES	RECOVERED
58	52	M	99	22	FEVER	MILD	2020-09-16	NO	NO	NO	NO	NO	RECOVERED
59	64	F	96	22	SORE THROAT, FEVER AND COUGH	MILD	2020-02-04		NO	NO	NO	NO	RECOVERED
60	48	M	97	18	HIGH GRADE FEVER, COUGH	MILD	2020-07-07	NO	NO	NO	NO	NO	RECOVERED
61	29	M	100	20	FEVER , SHORTNESS OF BREATH.	MILD	2020-06-28	NO	NO	NO	CHRONIC KIDNEY DISEASE,HYPERTENSION	YES	RECOVERED
62	32	M	96	22	FEVER AND SORE THROAT	MILD	2020-07-04	NO	NO	NO	NO	NO	RECOVERED
63	22	M	98	22	FEVER, SORE THROAT	MILD	2020-08-09	NO	NO	NO	NO	NO	RECOVERED
64	17	M	98	24	LOSS OF SMELL AND RESTLESSNESS	MILD	2020-06-30	NO	NO	NO	NO	NO	RECOVERED
65	45	F	98	20	SHORTNESS OF BREATH	MILD	2020-07-18	NO	NO	NO	NO	NO	-
66	72	F	100	20	FEVER AND WEAKNESS, BODYACHE, BACKPAIN	MILD	2020-06-30	NO	NO	NO	DIABETES MELLITUS, HYPERTENSION , BRONCHIAL ASTHMA, OSTEOPOROSIS	YES	RECOVERED
67	80	F	94	22	DRY MOUTH, POLYURIA , WEAKNESS , ANOREXIA.	MILD	2020-06-18	NO	NO	NO	NO	NO	RECOVERED
68	37	M	98	22	FEVER	MILD	2020-08-03	NO	NO	NO	HYPERTENSION	YES	RECOVERED
69	28	M	99	18	HEADACHE, FEVER	MILD	2020-08-04	NO	NO	NO	NO	NO	RECOVERED
70	45	M	96	18	FEVER, SHORTNESS OF BREATH	MILD	2020-08-20	NO	NO	NO	NO	NO	RECOVERED
71	69	M	96	24	FEVER, SHORTNESS OF BREATH , SORETHROAT AND BODYACHE	MILD	2020-07-22	NO	NO	NO	NO	NO	RECOVERED
72	48	M	96	18	FEVER, COUGH	MILD	2020-08-05	NO	NO	NO	DIABETES MELLITUS	YES	RECOVERED
73	46	M	98	24	FEVER AND COUGH X 5 DAYS.	MILD	2020-09-05	NO	NO	NO	DIABETES MELLITUS	YES	RECOVERED
74	75	M	96	20	FEVER,COUGH	MILD	2020-09-06	NO	NO	NO	DIABETES MELLITUS, HYPERTENSION ,CORONARY ARTERY DISEASE	YES	RECOVERED
75	56	M	99	22	WEAKNESS, FEVER	MILD	2020-09-01	NO	NO	NO	HYPERTENSION	YES	RECOVERED
76	49	F	96	20	FEVER, COUGH, SORE THROAT	MILD	2020-08-03	NO	NO	NO	NO	NO	RECOVERED
77	61	M	98	19	FEVER	MILD	2020-08-04	NO	NO	NO	DIABETES MELLITUS, HYPERTENSION ,CORONARY ARTERY DISEASE	YES	RECOVERED
78	47	M	97	18	LOSS OF SMELL,APPETITE, MILD COUGH	MILD	2020-08-25	NO	NO	NO	NO	NO	RECOVERED
79	60	F	98	22	FEVER,COLD, WEAKNESS, VOMITING AND COUGH	MILD	2020-08-15	NO	NO	NO	NO	NO	RECOVERED
80	47	M	97	22	FEVER , COUGH, SORE THROAT	MILD	2020-08-09	NO	NO	NO	HYPERTENSION	YES	RECOVERED
81	50	M	99	20	FEVER, COUGH	MILD	2020-08-03	NO	NO	NO	HYPERTENSION	YES	RECOVERED
82	29	M	98	20	HIGH GRADE FEVER, DIARRHEA	MILD	2020-07-05	NO	NO	NO	NO	NO	RECOVERED
83	61	M	96	20	FEVER	MILD	2020-07-07	NO	NO	NO	NO	NO	RECOVERED
84	85	M	99	22		MILD	2020-07-10	NO	NO	NO	NO	NO	RECOVERED
85	69	M	96	19	FEVER,COUGH, SHORTNESS OF BREATH	MILD	2020-07-10	NO	NO	NO	HYPERTENSION	YES	RECOVERED
86	46	M	99	19	FEVER, COUGH	MILD	2020-09-07	NO	NO	NO	NO	NO	RECOVERED
87	69	M	98	22	FEVER	MILD	2020-07-12	NO	NO	NO	TYPE 2 DIABETES MELLITUS	YES	RECOVERED
88	50	F	98	20	ABDOMINAL PAIN, NAUSEA	MILD	2020-07-05	NO	NO	NO	HYPERTENSION, DIABETES MELLITUS	YES	RECOVERED
89	46	M	97	22	FEVER, SORE THROAT	MILD	2020-07-15	NO	NO	NO	NO	NO	RECOVERED
90	50	M	99	20	FEVER	MILD	2020-07-08	NO	NO	NO	NO	NO	RECOVERED
91	43	M	98	22	FEVER, COUGH, HEADACHE, LOST APPETITE, BODYACHE	MILD	2020-08-16	NO	NO	NO	NO	NO	RECOVERED
92	23	M	96	18	FEVER,RESTLESSNESS,DIARRHRA	MILD	2020-07-03	NO	NO	NO	NO	NO	RECOVERED
93	25	F	98	20	RECURRENT FEVER - HIGH GRADE, COUGH AND SORE THROAT.	MILD	2020-08-09	NO	NO	NO	NO	NO	RECOVERED
94	62	M	99	20	FEVER, HEADACHE	MILD	2020-08-15	NO	NO	NO	HYPERTENSION	YES	RECOVERED
95	71	M	96	24	FATIGUE	MILD	2020-09-07	NO	NO	NO	HYPERTENSION , CHRONIC KIDNEY DISEASE STAGE 5	YES	-
96	58	M	99	20	FEVER , BODYACHE , VOMITING,	MILD	2020-08-14	NO	NO	NO	DIABETES MELLITUS, Hypertension, CHRONIC KIDNEY DISEASE, ASTHMA	YES	RECOVERED
97	55	M	99	20	COUGH AND SORE THROAT	MILD	2020-08-18				NO	NO	RECOVERED
98	71	F	99	20		MILD	2020-08-17				TYPE 2 DIABETES MELLITUS, HYPERTENSION	YES	RECOVERED
99	85	M	98	18	COUGH, CONJUNCTIVITIS	MILD	2020-09-08	NO	NO	NO	HYPERTENSION	YES	RECOVERED
100	65	M	94	22	FEVER , MILD COUGH	MILD	2020-08-05	NO	NO	NO	NO	NO	RECOVERED
101	62	M	97	22	FEVER, MILD INTERMITTENT COUGH	MILD	2020-09-06	NO	NO	NO	DIABETES, HYPERTENSION	YES	RECOVERED
102	40	M	98	20	FEVER	MILD	2020-07-15	NO	NO	NO	NO	NO	RECOVERED
103	30	F	98	18	CONSTANT FEVER FOR 2 DAYS, THROAT PAIN AND ABDOMINAL PAIN AND NAUSEA .	MILD	2020-08-12	NO	NO	NO	NO	NO	RECOVERED
104	42	M	97	20	FEVER, BLOOD TINGED SPUTUM	MILD	2020-07-07	NO	NO	NO	DEXTROCARDIA WITH SITUS INVERSUS	YES	RECOVERED
105	47	M	98	12	HIGH GRADE SHIVERING WITH FEVER, COUGH, SORE THROAT, WEAKNESS.	MILD	2020-07-06	NO	NO	NO	NO	NO	RECOVERED
106	58	M	98	20	COUGH, SORE THROAT, FEVER	MILD	2020-07-03	NO	NO	NO	DIABETES MELLITUS, HYPERTENSION	YES	RECOVERED
107	32	M	98	18	FEVER WITH SHIVERING WEAKNESS	MILD	2020-08-05	NO	NO	NO	NO	NO	RECOVERED
108	51	F	99	20	FEVER, COUGH	MILD	2020-09-10	NO	NO	NO	NO	NO	RECOVERED
109	60	M	100	22	FEVER, SORE THROAT, WEAKNESS AND BODYACE	MILD	2020-08-22	NO	NO	NO	DIABETES MELLITUS,HYPERTENSION	YES	RECOVERED
110	70	M	96	20	ASYMPTOMATIC	MILD	2020-09-15	NO	NO	NO	DIABETES MELLITUS,HYPERTENSION,CORONARY ARTERY DISEASE	YES	RECOVERED
111	21	F	98	22	FEVER, NAUSEA, VOMITING, WEAKNESS, COUGH, COLD, NASAL CONGESTION	MILD	2020-09-16	NO	NO	NO	NO	NO	RECOVERED
112	46	M	94	22	COUGH, LOSS OF TASTE, ABDOMINAL PAIN	MILD	2020-09-13	NO	NO	NO	DIABETES MELLITUS, HYPERTENSION	YES	RECOVERED
113	47	F	99	22	FEVER, COLD, SHORTNESS OF BREATH	MILD	2020-09-15	NO	NO	NO	DIABETES MELLITUS, ASTHMA	YES	RECOVERED
114	51	F	97	20	CHEST PAIN,SORE THROAT, HEADACHE, BODYACHE, RUNNY NOSE, FEVER	MILD	2020-09-15	NO	NO	NO	NO	NO	RECOVERED
115	56	F	98	16	FEVER, COUGH, BODYACHE, HEADACHE, RESTLESSNESS	MILD	2020-09-09	NO	NO	NO	DIABETES MELLITUS, HYPERTENSION, OBESITY, ASTHMA	YES	RECOVERED
116	50	M	98	20	FEVER , MILD COUGH	MILD	2020-09-06	NO	NO	NO	NO	NO	RECOVERED
117	58	M	96	19	SHORTNESS OF BREATH, LOSS OF TASTE	MILD	2020-09-07	NO	NO	NO	HYPERTENSION	YES	RECOVERED
118	78	F	96	22	COUGH	MILD	2020-09-14	NO	NO	NO	NO	NO	RECOVERED
119	49	M	99	20	FEVER, COUGH, SHORTNESS OF BREATH	MILD	2020-09-09	NO	NO	NO	TYPE-2 DIABETES MELLITUS, HYPERTENSION	YES	RECOVERED
120	24	F	100	14	ASYSMATOMATIC	MILD	2020-07-18	NO	NO	NO	NO	NO	RECOVERED
121	81	F	99	20	SORE THROAT, FEVER	MILD	2020-08-02	NO	NO	NO	TYPE-2 DIABETES MELLITUS, HYPERTENSION	YES	RECOVERED
122	68	M	96	22	FEVER	MILD	2020-09-04	NO	NO	NO	DIABETES MELLITUS, HYPERTENSION	YES	RECOVERED
123	50	M	96	20	FEVER, SORE THROAT	MILD	2020-09-12	NO	NO	NO	DIABETES MELLITUS	YES	RECOVERED
124	38	M	98	20	HEADACHE, FEVER HIGH GRADE	MILD	2020-09-10	NO	NO	NO	NO	NO	RECOVERED
125	47	M	95	22	FEVER AND SHORTNESS OF BREATH	MILD	2020-09-04	NO	NO	NO	DIABETES MELLITUS	YES	RECOVERED
126	28	F	97	21	FEVER, SHORTNESS OF BREATH, HEADACHE, COUGH, DIARRHEA	MILD	2020-08-09	NO	NO	NO	NO	NO	RECOVERED
127	60	M	98	20	FEVER, COUGH	MILD	2020-09-10	NO	NO	NO	NO	NO	RECOVERED
128	75	F	97	20	SHORTNESS OF BREATH, FEVER, THROAT IRRITATION.	MILD	2020-08-30	NO	NO	NO	DIABETES MELLITUS	YES	RECOVERED
129	60	M	98	22	ASYMPTOMATIC	MILD	2020-08-01	NO	NO	NO	DIABETES MELLITUS, HYPERTENSION	YES	RECOVERED
130	63	M	96	20	FEVER	MILD	2020-07-18	NO	NO	NO	NO	NO	RECOVERED
131	38	F	95	18	HIGH GRADE SHIVERING WITH FEVER, SEVERE COUGH, RESTLESSNESS	MILD	2020-09-08	NO	NO	NO	NO	NO	RECOVERED
132	33	F	96	20	FEVER, COUGH, THROAT IRRITATION, WEAKNESS, DIZZINESS, SHORTNESS OF BREATH	MILD	2020-09-06	NO	NO	NO	NO	NO	RECOVERED
133	18	M	97	20	FEVER	MILD	2020-09-04	NO	NO	NO	NO	NO	RECOVERED
134	48	F	97	20	FEVER, SHORTNESS OF BREATH, PALPITATON	MILD	2020-09-07	NO	NO	NO	HYPERTENSION , CHRONIC KIDNEY DISEASE	YES	RECOVERED
135	59	M	98	12	RECURRENT FEVER, WEAKNESS	MILD	2020-09-05	NO	NO	NO	DIABETES MELLITUS, HYPERTENSION , CHRONIC KIDNEY DISEASE - STAGE 5	YES	RECOVERED
136	44	F	100	18	FEVER	MILD	2020-09-03	NO	NO	NO	NO	NO	RECOVERED
137	56	M	96	22	SHIVERING WITH FEVER, COUGH, SORE THROAT	MILD	2020-09-15	NO	NO	NO	DIABETES MELLITUS, HYPERTENSION , CHRONIC ARTERY DISEASE	YES	RECOVERED
138	76	M	96	20	FEVER, COUGH AND LOSS OF APPETITE.	MILD	2020-09-14	NO	NO	NO	HYPERTENSION	YES	RECOVERED
139	55	M	99	20	FEVER BODYACHE, THROAT IRRITATION	MILD	2020-08-05	NO	NO	NO	HYPERTENSION ASTHMA	YES	RECOVERED
140	48	F	98	20	FEVER,COUGH, SORE THROAT	MILD	2020-09-04	NO	NO	NO	NO	NO	RECOVERED
141	9	M	98	NA	FEVER	MILD	2020-07-19		NO	NO	NO	NO	RECOVERED
142	42	M	96	18	FEVER, BODYACHE,SORE THROAT,LOST APPETITE,COUGH	MILD	2020-08-30	NO	NO	NO	NO	NO	RECOVERED
143	83	F	98	22	FEVER	MILD	2020-08-23	NO	NO	NO	DIABETES MELLITUS HYPERTENSION	YES	RECOVERED
144	56	M	98	19	HIGH GRADE FEVER ,BOYACHE,SORE THROAT.	MILD	2020-08-05	NO	NO	NO	HYPERTENSION	YES	RECOVERED
145	63	F	98	20	CHEST HEAVINESS AND DIZZINESS	MILD	2020-09-07	NO	NO	NO	HYPERTENSION	YES	RECOVERED
146	57	M	98	18	FEVER	MILD	2020-09-13	NO	NO	NO	NO	NO	RECOVERED
147	52	M	95	20	FEVER, THROAT PAIN, BODYACHE	MILD	2020-08-15	NO	NO	NO	DIABETES MELLITUS, HYPERTENSION	YES	RECOVERED
148	66	M	94	20	COUGH, HEART PALPITATIONS AND WEAKNESS	MILD	2020-06-20	NO	NO	NO	DIABETES MELLITUS, HYPERTENSION	YES	RECOVERED
149	49	M	94	18	FEVER, MILD COUGH AND SPUTUM, BODYACHE, LOST APPETITE AND WEAKNESS	MILD	2020-07-15	NO	NO	NO	NO	NO	RECOVERED
150	77	M	95	20	FEVER, COUGH	MILD	2020-08-17				DIABETES MELLITUS, HYPERTENSION, Chronic Obstructive Pulmonary Disease	YES	RECOVERED
151	47	M	97	20	SHIVERING WITH FEVER, WEAKNESS	MILD	2020-07-17	NO	NO	NO	NO	NO	RECOVERED
152	32	F	98	20	FEVER, CHEST CONGESTION BODYACHE, COUGH, LOST APPETITE, DIARRHRA	MILD	2020-08-16	NO	NO	NO	NO	NO	RECOVERED
153	60	M	97	18	FEVER, SHORTNESS OF BREATH	MILD	2020-09-15	NO	NO	NO	Type 2 Diabetes Mellitus, Hypertension, Cardiovascular Disease	YES	RECOVERED
154	16	M	97	21	FEVER	MILD	2020-08-01	NO	NO	NO	NO	NO	RECOVERED
155	64	M	99	NA	FEVER, COUGH, CHEST CONGESTION	MILD	2020-08-23	NO	NO	NO	HYPERTENSION	YES	RECOVERED
156	48	F	98	20	FEVER	MILD	2020-07-23	NO	NO	NO	HYPERTENSION	YES	RECOVERED
157	58	M	96	20	FEVER, COUGH, BODYACHE	MILD	2020-09-09	NO	NO	NO	HYPERTENSION	YES	RECOVERED
158	30	M	98	16	DIARRHRA, ABDOMINAL PAIN, SHIVERING WITH FEVER	MILD	2020-07-18	NO	NO	NO	NO	NO	RECOVERED
159	64	M	98	18	COUGH , FEVER , SHEVERING	MILD	2020-08-09	NO	NO	NO	NO	NO	RECOVERED
160	72	F	96	22	FEVER	MILD	2020-09-06	NO	NO	NO	DIABETES MELLITUS	YES	RECOVERED
161	41	M	97	22	FEVER	MILD	2020-09-07	NO	NO	NO	NO	NO	RECOVERED
162	53	F	96	18	BODYACHE , FEVER ,THROAT PAIN , NAUSEA, ABDOMINAL PAIN	MILD	2020-07-04	NO	NO	NO	NO	NO	RECOVERED
163	49	M	98	20	FEVER	MILD	2020-09-05	NO	NO	NO	DIABETES MELLITUS TYPE 2	YES	RECOVERED
164	30	F	99	NA	FEVER AND SORE THROAT	MILD	2020-07-15	NO	NO	NO	NO	NO	RECOVERED
165	46	M	98	20	CONSTIPATION, COUGH, FEVER, WEAKNESS AND SORE THROAT	MILD	2020-08-22	NO	NO	NO	NO	NO	RECOVERED
166	71	F	96	22		MILD	2020-07-16	NO	NO	NO	HYPERTENSION	YES	RECOVERED
167	42	F	97	22	FEVER, COUGH, SORETHROAT	MILD	2020-09-09	NO	NO	NO	NO	NO	RECOVERED
168	49	F	98	22	CONSTANT FEVER COUGH	MILD	2020-08-17				NO	NO	RECOVERED
169	75	F	97	21	FEVER, COUGH AND LOST APPETITE	MILD	2020-08-23	NO	NO	NO	NO	NO	RECOVERED
170	59	M	98	22	FEVER AND MILD COUGH	MILD	2020-09-14	NO	NO	NO	DIABETES MELLITUS, HYPERTENSION	YES	RECOVERED
171	44	M	97	20	ASYSMTOMATIC	MILD	2020-07-22	NO	NO	NO	NO	NO	RECOVERED
172	53	M	97	NA	FEVER, HEADACHE	MILD	2020-07-16	NO	NO	NO	DIABETES MELLITUS	YES	RECOVERED
173	47	M	96	20	FEVER, COUGH, SHORTNESS OF BREATH AND DIARRHEA	MILD	2020-07-02	NO	NO	NO	NO	NO	RECOVERED
174	46	M	98	18	THROAT IRRITATION AND CHEST PAIN	MILD	2020-07-13	NO	NO	NO	DIABETES MELLITUS	YES	RECOVERED
175	58	M	100	20	SHORTNESS OF BREATH AND COUGH	MILD	2020-08-12	NO	NO	NO	HYPERTENSION	YES	RECOVERED
176	31	M	97	22	FEVER, COUGH	MILD	2020-08-02	NO	NO	NO	NO	NO	RECOVERED
177	31	M	99	20	FEVER AND RUNNY NOSE	MILD	2020-08-05	NO	NO	NO	NO	NO	RECOVERED
178	69	M	98	18	HEADACHE, MYALGIA, WEAKNESS	MILD	2020-07-15	NO	NO	NO	DIABETES MELLITUS	YES	RECOVERED
179	31	F	97	18	COUGH , COLD, HEADACHE, RESTLESSNESS	MILD	2020-07-13	NO	NO	NO	NO	NO	RECOVERED
180	44	M	98	22	FEVER, COUGH, SHORTNESS OF BREATH	MILD	2020-08-16	NO	NO	NO	NO	NO	RECOVERED
181	89	F	98	20	FEVER	MILD	2020-07-11	NO	NO	NO	HYPERTENSION, CORONARY ARTERY DISEASE	YES	RECOVERED
182	64	M	96	24	RECURRENT FEVER, SORE THROAT , COUGH	MILD	2020-08-14	NO	NO	NO	DIABETES MELLITUS	YES	RECOVERED
183	40	M	98	20	CONSTANT 7 DAYS FEVER AND FATIGUE.	MILD	2020-07-12	NO	NO	NO	NO	NO	RECOVERED
184	32	F	99	22	FEVER, SORE THROAT, MILD COUGH, BODYACHE	MILD	2020-07-04	NO	NO	NO	NO	NO	RECOVERED
185	48	M	97	20	MILD FEVER ,THROAT IRRITATION	MILD	2020-08-21	NO	NO	NO	BRONCHIAL ASTHMA	YES	RECOVERED
186	60	F	98	20	FEVER,SORE THROAT	MILD	2020-07-23	NO	NO	NO	HYPERTENSION	YES	RECOVERED
187	53	F	97	22	FEVER, SORE THROAT	MILD	2020-09-06	NO	NO	NO	HYPERTENSION ,DIABETES MELLITUS	YES	RECOVERED
188	49	F	98			MILD	2020-09-06	NO	NO	NO	NO	NO	RECOVERED
189	38	M	96	20	FEVER,SEVERE RESTLESSNESS	MILD	2020-07-17	NO	NO	NO	HYPERTENSION	YES	RECOVERED
190	56	M	96	22	FEVER, SORE THROAT AND CHEST CONGESTION	MILD	2020-08-20	NO	NO	NO	NO	NO	RECOVERED
191	24	M	96	22	SHIVERING WITH FEVER , COUGH AND DIARRHEA	MILD	2020-07-11	NO	NO	NO	NO	NO	RECOVERED
192	30	M	NA	20	FEVER , DIARRHEA (INTERMITTENT)	MILD	2020-08-05	NO	NO	NO	NO	NO	RECOVERED
193	55	F	99	18	FEVER	MILD	2020-08-12	NO	NO	NO	HYPERTENSION	YES	RECOVERED
194	31	F	97	22	FEVER, WEAKNESS, BODYACHE, NAUSEA, VOMITING, BACKPAIN	MILD	2020-07-16	NO	NO	NO	NO	NO	RECOVERED
195	71	M	94	24	RECURRENT LOW GRADE FEVER, SHORTNESS OF BREATH AND BODYACHE	MILD	2020-07-09	NO	NO	NO	HYPERTENSION	YES	RECOVERED
196	58	M	95	20	BODYACHE	MILD	2020-07-17	NO	NO	NO	HYPERTENSION , TYPE 2 DIABETES MELLITUS	YES	RECOVERED
197	84	F	95	21	FEVER, COUGH	MILD	2020-09-15	NO	NO	NO	DIABETES MELLITUS, HYPERTENSION	YES	RECOVERED
198	53	M	97	12	FEVER, HEADACHE, NASAL CONGESTION ,LOSS OF TASTE AND SMELL	MILD	2020-08-09	NO	NO	NO	NO	NO	RECOVERED
199	20	M	97	20	FEVER, SORE THROAT, WEAKNESS	MILD	2020-08-23	NO	NO	NO	NO	NO	RECOVERED
200	43	F	97	24	FEVER, COUGH	MILD	2020-07-02	NO	NO	NO	HYPERTENSION , TYPE 2 DIABETES MELLITUS , OBESITY	YES	RECOVERED
201	41	M	96	20	FEVER, SORE THROAT	MILD	2020-07-17	NO	NO	NO	NO	NO	RECOVERED
202	66	M	98	20	FEVER	MILD	2020-08-09	NO	NO	NO	DIABETES MELLITUS	YES	RECOVERED
203	30	M	96	20	FEVER,COUGH,SORE THROAT,BODYACHE	MILD	2020-07-21	NO	NO	NO	NO	NO	RECOVERED
204	82	F	99	22	COUGH	MILD	2020-07-10	NO	NO	NO	HYPERTENSION , DIABETES MELLITUS	YES	RECOVERED
205	53	F	98	20	FEVER	MILD	2020-09-09	NO	NO	NO	HYPERTENSION	YES	RECOVERED
206	46	M	96	20	FEVER,SORE THROAT, MILD COUGH, LOSS OF TASTE AND SMELL,WEAKNNESS	MILD	2020-08-17				NO	NO	RECOVERED
207	60	M	95	22	FEVER,BODYACHE,COUGH,WEAKNESS	MILD	2020-09-07	NO	NO	NO	NO	NO	RECOVERED
208	47	F	97	20	FEVER,SORE THROAT,SEVERE RESTLESSNESS	MILD	2020-07-17	NO	NO	NO	DIABETES MELLITUS, ASTHMA	YES	RECOVERED
209	48	M	98	NA	FEVER, COUGH	MILD	2020-07-16	NO	NO	NO	DIABETES MELLITUS	YES	RECOVERED
210	42	M	95	20	SHIVERING WITH FEVER ,HEADACHE, COUGH, SORE THROAT, ABDOMINAL PAIN.	MILD	2020-09-10	NO	NO	NO	TYPE 2 DIABETES MELLITUS	YES	RECOVERED
211	39	M	95	22	FEVER, BODYACHE, COUGH, NASAL CONGESTION	MILD	2020-09-10	NO	NO	NO	NO	NO	RECOVERED
212	32	F	98	20	FEVER, RESTLESSNESS,COLD AND LOSS OF SMELL	MILD	2020-07-01	NO	NO	NO	NO	NO	RECOVERED
213	70	F	96	22	FEVER LOW GRADE , SORE THROAT, WEAKNESS.	MILD	2020-07-10	NO	NO	NO	HYPERTENSION	YES	RECOVERED
214	55	F	96	20	FEVER	MILD	2020-07-18	NO	NO	NO	NO	NO	RECOVERED
215	37	M	98	NA	FEVER, COUGH	MILD	2020-08-01	NO	NO	NO	DIABETES MELLITUS	YES	RECOVERED
216	72	M	97	20	FEVER, BODYACHE, COUGH	MILD	2020-08-01	NO	NO	NO	DIABETES MELLITUS, HYPERTENSION	YES	RECOVERED
217	85	M	95	20	HIGH GRADE FEVER, DIFFICULTY IN SWALLOWING	MILD	2020-09-10	NO	NO	NO	HYPERTENSION , TYPE 2 DIABETES MELLITUS , CORONARY ARTERY DISEASE	YES	RECOVERED
218	31	M	97	20	FEVER,SORE THROAT,COUGH	MILD	2020-07-25	NO	NO	NO	NO	NO	RECOVERED
219	56	F	100	22	SHIVERING WITH FEVER	MILD	2020-09-15	NO	NO	NO	DIABETES MELLITUS, HYPERTENSION,BRONCHIAL ASTHMA,CORONARY STENT	YES	RECOVERED
220	27	M	98	21	MILD COUGH, THROAT PAIN, BODYACHE, FEVER	MILD	2020-08-01	NO	NO	NO	NO	NO	RECOVERED
221	31	F	97	22	VOMITING, FEVER, RESTLESSNESS, BODYACHE,CHEST PAIN	MILD	2020-08-01	NO	NO	NO	NO	NO
222	63	M	94	18	CHEST HEAVINESS	MILD	2020-07-15	NO	NO	NO	DIABETES MELLITUS HYPERTENSION	YES	RECOVERED
223	15	M	98	23	FEVER	MILD	2020-07-18	NO	NO	NO	NO	NO	RECOVERED
224	43	M	98	18	SHIVERING WITH FEVER, WEAKNESS, COUGH	MILD	2020-08-15	NO	NO	NO	NO	NO	RECOVERED
225	64	M	98	21	FEVER, SORE THROAT, WEAKNESS	MILD	2020-06-23	NO	NO	NO	DIABETES MELLITUS HYPERTENSION	YES	RECOVERED
226	55	M	98	22	FEVER	MILD	2020-08-15	NO	NO	NO	HYPERTENSION	YES	RECOVERED
227	64	M	96	11	FEVER	MILD	2020-09-09	NO	NO	NO	DIABETES MELLITUS	YES	RECOVERED
228	31	F	98	20	FEVER, COUGH	MILD	2020-07-01	NO	NO	NO	NO	NO	RECOVERED
229	51	M	96	20	THROAT PAIN AND IRRITATION,COUGH,LOSE OF TASTE	MILD	2020-09-06	NO	NO	NO	HYPERTENSION	YES	-
230	29	M	97	16	COUGH AND SHORTNESS OF BREATH	MILD	2020-09-14	NO	NO	NO	NO	NO	RECOVERED
231	80	F	98	20		MILD	2020-08-17				TYPE 2 DIABETES MELLITUS, HYPERTENSION	YES	RECOVERED
232	82	M	95	18	FEVER,COUGH,WEAKNESS	MILD	2020-06-29	NO	NO	NO	HYPERTENSION	YES	RECOVERED
233	54	M	98	20	FEVER,COUGH	MILD	2020-08-04	NO	NO	NO	TYPE 2 DIABETES MELLITUS	YES	RECOVERED
234	53	M	96	20	COUGH, FEVER	MILD	2020-09-09	NO	NO	NO	TYPE 2 DIABETES MELLITUS	YES	RECOVERED
235	44	M	97	20	SORE THROAT, BODYACHE	MILD	2020-09-10	NO	NO	NO	NO	NO	RECOVERED
236	34	M	99	22	FEVER,COUGH,SORE THROAT, WEAKNESS	MILD	2020-07-23	NO	NO	NO	NO	NO	RECOVERED
237	58	M	97	22	FEVER, DIARRHRA, COUGH AND SORE THROAT	MILD	2020-08-10	NO	NO	NO	NO	NO	RECOVERED
238	51	F	96	11	SHIVERING WITH FEVER,LOST APPETITE, WEAKNESS, DIARRHRA, ABDOMINAL PAIN	MILD	2020-08-13	NO	NO	NO	HYPERTENSION	YES	RECOVERED
239	27	M	95	21	SHORTNESS OF BREATH	MILD	2020-07-27	NO	NO	NO	NO	NO	RECOVERED
240	63	F	97	16	FEVER, COUGH	MILD	2020-08-14	NO	NO	NO	NO	NO	RECOVERED
241	54	M	98	22	SHORTNESS OF BREATH, UNEASINESS, CHEST CONGESTION	MILD	2020-08-08	NO	NO	NO	TYPE-2 DIABETES MELLITUS, HYPERTENSION	YES	-
242	36	F	98	20	FEVER,WEAKNESS,COUGH	MILD	2020-07-22	NO	NO	NO	NO	NO	RECOVERED
243	29	M	98	18	FEVER, COUGH AND SHORTNESS OF BREATH	MILD	2020-08-09	NO	NO	NO	NO	NO	RECOVERED
244	56	M	96	22	SKIN IRRITATION AND RASHES	MILD	2020-08-17				NO	NO	RECOVERED
245	82	M	96	20	COLD, SHEIVRING, FEVER	MILD	2020-08-07	NO	NO	NO	DIABETES MELLITUS, HYPERTENSION, CORONARY ARTERY DISEASE	YES	RECOVERED
246	56	M	100	18	FEVER, HEADACHE.	MILD	2020-05-27	NO	NO	NO	DIABETES MELLITUS, HYPERTENSION	YES	RECOVERED
247	57	F	96	20	RECURRENT FEVER FOR 2-3 DAYS, LOST APPETITE , WEAKNESS AND RESTLESSNESS.	MILD	2020-08-17	NO	NO	NO	DIABETES MELLITUS, HYPERTENSION, CORONARY ARTERY DISEASE	YES	RECOVERED
248	40	F	98	20	FEVER,SORE THROAT,SHORTNESS OF BREATH, BODYACHE, CHEST PAIN	MILD	2020-07-07	NO	NO	NO	NO	NO	RECOVERED
249	67	F	96	20	RECURRENT FEVER , SORE THROAT	MILD	2020-09-11	NO	NO	NO	DIABETES MELLITUS, HYPERTENSION, CORONARY ARTERY DISEASE, CHRONIC KIDNEY DISAESE	YES	RECOVERED
250	67	M	96	20	RECURRENT FEVER	MILD	2020-07-12	NO	NO	NO	TYPE 2 DIABETES MELLITUS , HYPERTENSION	YES	RECOVERED
251	64	F	98	20		MILD	2020-07-15	NO	NO	NO	HYPERTENSION	YES	RECOVERED
252	46	M	98	22	FEVER,DIARRHEA,ABODMINAL PAIN, RESTLESSNESS	MILD	2020-07-12	NO	NO	NO	NO	NO	RECOVERED
253	39	M	96	21	FEVER ,RESTLESSNESS, COLD COUGH, SHORTNESS OF BREATH	MILD	2020-07-03	NO	NO	NO	NO	NO	RECOVERED
254	58	M	97	20	FEVER, COUGH	MILD	2020-07-04	NO	NO	NO	NO	NO	RECOVERED
255	61	M	91	22	FEVER, COUGH	MODERATE	2020-07-06	NA	NA	NA	NO	NO	RECOVERED
256	89	F	97	20	FEVER,COUGH,SORE THROAT	MODERATE	2020-07-29	YES	NO	YES	HYPERTENSION, CORONARY ARTERY DISEASE	YES	RECOVERED
257	53	M	97	20	FEVER, SHORTNESS OF BREATH	MODERATE	2020-08-03	YES	NO	NO	DIABETES MELLITUS	YES	RECOVERED
258	65	M	96	20	FEVER	MODERATE	2020-07-25	YES	NO	NO	NO	NO	RECOVERED
259	38	M	99	20	FEVER,COUGH,BODYACHE	MODERATE	2020-08-06	YES	NO	NO	NO	NO	RECOVERED
260	62	M	90	22	SHORTNESS OF BREATH	MODERATE	2020-08-11	YES	NO	NO	DIABETES MELLITUS, HYPERTENSION	YES	RECOVERED
261	67	M	94	20	FEVER AND SHORTNESS OF BREATH AND COUGH	MODERATE	2020-08-11	YES	NO	YES	HYPERTENSION	YES	RECOVERED
262	59	M	98	20	SHORTNESS OF BREATH	MODERATE	2020-08-12	YES	NO	YES	DIABETES MELLITUS, HYPERTENSION	YES	RECOVERED
263	58	M	90	18	FEVER, COUGH, SORE THROAT	MODERATE	2020-08-16	NO	NO	NO	DIABETES MELLITUS	YES	RECOVERED
264	54	F	98	18	WEAKNESS & DIZZINESS, MILD FEVER, COUGH, SHORTNESS OF BREATH	MODERATE	2020-08-06	YES	NO	NO	HYPERTENSION	YES	RECOVERED
265	64	M	98	20	FEVER , SHORTNESS OF BREATH,SORE THROAT IRRITATION.	MODERATE	2020-08-13	YES	NO	NO	NO	NO	RECOVERED
266	52	M	95	20	FEVER,WEAKNESS,SHORTNESS OF BREATH	MODERATE	2020-08-21	YES	NO	NO	DIABETES MELLITUS	YES	RECOVERED
267	81	M	92	20	FEVER, SHORTNESS OF BREATH AND COUGH	MODERATE	2020-08-24	YES	NO	NO	HYPERTENSION	YES	RECOVERED
268	69	M	93	20	MILD RECURRENT FEVER, AND SORE THROAT	MODERATE	2020-08-13	NO	NO	NO	TYPE 2 DIABETES MELLITUS, HYPERTENSION	YES	RECOVERED
269	68	M	95	20	FEVER, COUGH, BODY PAIN	MODERATE	2020-05-30	YES	NO	YES	DIABETES MELLITUS, HYPERTENSION	YES	RECOVERED
270	58	M	97	18	FEVER, HEADACHE, BODY ACHE , COUGH, HEMOPTYSIS	MODERATE	2020-06-01	YES	NO	YES	HYPERTENSION	YES	RECOVERED
271	32	M	94	25	WEAKNESS, FEVER, COUGH	MODERATE	2020-06-08	YES	NO	YES	NO	NO	RECOVERED
272	51	F	95	22	FEVER AND COUGH	MODERATE	2020-06-15	YES	NO	YES	DIABETES MELLITUS, HYPERTENSION	YES	RECOVERED
273	64	M	93	NA	COUGH, LOSS OF APPETITE, FATIGUE, WEAKNESS.	MODERATE	2020-07-30	YES	NO	NO	DIABETES MELLITUS, HYPERTENSION, CHRONIC KIDNEY DISEASE	YES	RECOVERED
274	71	M	97	20	SORE THROAT, COUGH, ITCHING IN EYES	MODERATE	2020-07-18	YES	NO	YES	HYPERTENSION	YES	RECOVERED
275	62	M	92	22	FEVER, SORE THROAT, SHORTNESS OF BREATH	MODERATE	2020-07-27	YES	NO	YES	DIABETES MELLITUS, HYPERTENSION	YES	RECOVERED
276	59	M	90	29	FEVER, SHORTNESS OF BREATH, COUGH	MODERATE	2020-08-04	YES	NO	NO	TYPE 2 DIABETES MELLITUS	YES	RECOVERED
277	65	M	96	18	FEVER	MODERATE	2020-08-08	YES	NO	NO	DIABETES MELLITUS, HYPERTENSION	YES	RECOVERED
278	55	F	97	22	FEVER, SHORTNESS OF BREATH AND COUGH	MODERATE	2020-08-06	YES	NO	YES	TYPE 2 DIABETES MELLITUS, HYPERTENSION, CHRONIC KIDNEY DISEASE	YES	RECOVERED
279	64	M	93	20	RECURRENT FEVER	MODERATE	2020-08-08	YES	NO	NO	HYPERTENSION	YES	RECOVERED
280	65	M	92	22	SHORTNESS OF BREATH	MODERATE	2020-08-11	YES	NO	NO	DIABETES MELLITUS	YES	RECOVERED
281	66	M	94	20	FEVER, SHORTNESS OF BREATH WITH COUGH	MODERATE	2020-08-10	YES	NO	NO	HYPERTENSION	YES	RECOVERED
282	71	M	98	20	FEVER	MODERATE	2020-08-15	YES	NO	YES	DIABETES MELLITUS, HYPERTENSION, Chronic Obstructive Pulmonary Disease	YES	RECOVERED
283	74	M	94	20	HIGH GRADE FEVER , NAUSEA AND VOMOTING , LOSS OF APPETITE , WEAKNESS	MODERATE	2020-06-17	YES	NO	YES	DYSLIPEDMIA	YES	RECOVERED
284	52	M	98	24	FEVER,SORE THROAT	MODERATE	2020-05-19	YES	NO	YES	HYPERTENSION	YES	RECOVERED
285	50	M	92	20	FEVER, COUGH, SHORTNESS OF BREATH	MODERATE	2020-08-04	YES	NO	NO	NO	NO	RECOVERED
286	37	M	93	20	FEVER, MUSCLE PAIN,WEAKNESS,COUGH, SHORTNESS OF BREATH	MODERATE	2020-08-04	NO	NO	NO	NO	NO	RECOVERED
287	65	M	99	20	FEVER , COUGH, SHORTNESS OF BREATH	MODERATE	2020-08-05	YES	NO	NO	DIABETES MELLITUS	YES	RECOVERED
288	40	M	94	22	FEVER, COUGH, SHORTNESS OF BREATH	MODERATE	2020-08-03	YES	NO	NO	DIABETES MELLITUS	YES	RECOVERED
289	50	M	92	14	CHEST CONGESTION, SHORTNESS OF BREATH, LOSS OF SMELL AND TASTE	MODERATE	2020-08-12	NO	NO	NO	DIABETES MELLITUS, HYPERTENSION	YES	RECOVERED
290	65	M	95	20	FEVER ,BODY ACHE AND HEADACHE	MODERATE	2020-08-18	YES	NO	YES	DIABETES MELLITUS, HYPERTENSION, CHRONIC ARTERY DISEASE	YES	RECOVERED
291	32	M	92	20	FEVER, DRYCOUGH, SHORTNESS OF BREATH	MODERATE	2020-08-22	YES	NO	NO	NO	NO	RECOVERED
292	54	M	93	18	FEVER,SORE THROAT,CHEST TIGHTNESS AND WEAKNESS	MODERATE	2020-08-19	YES	NO	NO	DIABETES MELLITUS, HYPERTENSION, ACUTE KIDNEY INJURY	YES	RECOVERED
293	64	M	94	16	FEVER,LOSS OF SMELL,COUGH	MODERATE	2020-08-23	YES	NO	NO	HYPERTENSION	YES	RECOVERED
294	42	M	96	20	SHIVERING WITH FEVER, BACK AND JOINT PAIN, BREATHLESS , HEADACHE	MODERATE	2020-08-25	YES	NO	NO	NO	NO	RECOVERED
295	55	F	96	24	FEVER, COUGH, SHORTNESS OF BREATH	MODERATE	2020-08-24	YES	NO	YES	DIABETES MELLITUS	YES	RECOVERED
296	70	M	94	20	SHORTNESS OF BEATH	MODERATE	2020-09-03	NO	NO	YES	NO	NO	RECOVERED
297	67	M	97	20	SHIVERING WITH HIGH GRADE FEVER	MODERATE	2020-09-06	YES	NO	NO	DIABETES MELLITUS	YES	RECOVERED
298	59	M	96	20	FEVER, COUGH AND SORE THROAT	MODERATE	2020-09-07	YES	NO	NO	DIABETES MELLITUS, HYPERTENSION	YES	RECOVERED
299	69	F	97	18	FEVER, COUGH, SHORTNESS OF BREATH	MODERATE	2020-09-07	YES	NO	YES	TYPE 2 DIABETES MELLITUS, HYPERTENSION	YES	RECOVERED
300	77	M	91	20	SHORTNESS OF BREATH, VOMITING, FEVER	MODERATE	2020-06-26	YES	NO	NO	NO	NO	RECOVERED
301	48	M	91	16	SHORTNESS OF BREATH,FEVER, COUGH	MODERATE	2020-07-07	YES	NO	NO	DIABETES MELLITUS HYPERTENSION	YES	RECOVERED
302	81	F	96	20	FEVER, COUGH	MODERATE	2020-06-27	YES	NO	NO	TYPE 2 DIABETES MELLITUS, HYPERTENSION, OBESITY	YES	RECOVERED
303	64	M	96	22	SORE THROAT, SHORTNESS OF BREATH,FEVER	MODERATE	2020-07-01	YES	NO	YES	NO	NO	RECOVERED
304	80	M	96	12	COUGH, FEVER	MODERATE	2020-09-10	YES	NO	YES	HYPERTENSION	YES	RECOVERED
305	43	M	96	18	FEVER , COUGH, SHORTNESS OF BREATH	MODERATE	2020-07-02	YES	NO	NO	NO	NO	RECOVERED
306	51	M	98	18	FEVER ,VOMITING,LOST APPETITE	MODERATE	2020-07-04	YES	NO	YES	NO	NO	RECOVERED
307	34	M	94	20	FEVER AND SHORTNESS OF BREATH	MODERATE	2020-07-21	YES	NO	YES	NO	NO	RECOVERED
308	59	F	94	22	FEVER, COUGH	MODERATE	2020-07-02	YES	NO	YES	TYPE 2 DIABETES MELLITUS, HYPERTENSION	YES	RECOVERED
309	58	F	95	20	COUGH, FEVER	MODERATE	2020-07-24	YES	NO	YES	DIABETES MELLITUS, HYPERTENSION	YES	RECOVERED
310	68	M	96	24	FEVER, COUGH AND SORE THROAT, DIARRHEA	MODERATE	2020-07-24	YES	NO	YES	TYPE 2 DIABETES MELLITUS	YES	RECOVERED
311	42	F	93	20	MILD COUGH, FEVER	MODERATE	2020-08-01	YES	NO	NO	HYPERTENSION	YES	RECOVERED
312	59	M	96	20	FEVER	MODERATE	2020-08-26	YES	NO	NO	DIABETES MELLITUS, CHRONIC ARTERY DISEASE	YES	RECOVERED
313	58	M	96	18	FEVER , PRODUCTIVE COUGH, SORE THROAT , AND BREATHLESNESS	MODERATE	2020-06-11	YES	NO	NO	HYPERTENSION	YES	RECOVERED
314	60	M	94	22	SHORTNESS OF BREATH	MODERATE	2020-08-14	YES	NO	NO	DIABETES MELLITUS, CHRONIC KIDNEY DISEASE	YES	RECOVERED
315	52	M	95	20	FEVER, SHORTNESS OF BREATH	MODERATE	2020-07-19	YES	NO	YES	NO	NO	RECOVERED
316	49	M	96	18	FEVER,SHORTNESS OF BREATH	MODERATE	2020-07-26	YES	NO	YES	NO	NO	RECOVERED
317	53	M	98	20	COUGH, ABDOMINAL PAIN	MODERATE	2020-07-03	YES	NO	YES	DIABETES MELLITUS	YES	RECOVERED
318	51	M	93	24	FEVER, SORE THROAT,COUGH,,SHORTNESS OF BREATH, RESTLESSNESS AND LOST APPETITE	MODERATE	2020-07-08	YES	NO	NO	HYPERTENSION	YES	RECOVERED
319	70	F	92	20	FEVER AND COUGH	MODERATE	2020-08-20	YES	NO	YES	DIABETES MELLITUS, HYPERTENSION	YES	RECOVERED
320	78	M	98	20	WEAKNESS	MODERATE	2020-07-08	YES	NO	NO	DIABETES MELLITUS, HYPERTENSION	YES	RECOVERED
321	51	F	97	21	FEVER, COUGH	MODERATE	2020-08-23	YES	NO	NO	HYPERTENSION	YES	RECOVERED
322	68	F	95	20	FEVER, SORE THROAT, SHORTNESS OF BREATH	MODERATE	2020-07-03	YES	NO	YES	BORDERLINE DIABETES MELLITUS, HYPERTENSION	YES	RECOVERED
323	49	M	90	24	FEVER, SHORTNESS OF BREATH, SORE THROAT	MODERATE	2020-08-25	YES	NO	NO	TYPE 2 DIABETES MELLITUS	YES	RECOVERED
324	47	M	95	26	SHORTNESS OF BREATH, COLD/COUGH AND SHIVERING WITH FEVER	MODERATE	2020-08-19	YES	NO	YES	NO	NO	RECOVERED
325	51	F	94	18	COUGH, FLU LIKE SYMPTOMS, SHORTNESS OF BREATH	MODERATE	2020-07-15	YES	NO	NO	DIABETES MELLITUS, HYPERTENSION	YES	RECOVERED
326	84	F	97	20	SORE THROAT, RUNNING NOSE	MODERATE	2020-07-07	YES	NO	NO	DIABETES MELLITUS, HYPERTENSION	YES	RECOVERED
327	38	M	98	20	FEVER , COUGH, WEAKNESS	MODERATE	2020-08-13	YES	NO	NO	NO	NO	RECOVERED
328	52	F	97	20	FEVER, COUGH	MODERATE	2020-08-09	YES	NO	NO	NO	NO	RECOVERED
329	84	M	96	20	FEVER,SHORTNESS OF BREATH	MODERATE	2020-08-11	YES	NO	YES	DIABETES MELLITUS	YES	RECOVERED
330	69	M	98	18	FEVER, COUGH, SHORTNESS OF BREATH	MODERATE	2020-07-14	YES	NO	YES	DIABETES MELLITUS, HYPERTENSION	YES	RECOVERED
331	59	M	96	20	FEVER,SHORTNESS OF BREATH	MODERATE	2020-07-11	YES	NO	NO	HYPERTENSION ,CORONARY ARTERY DISEASE	YES	RECOVERED
332	60	M	94	20	FEVER ,COUGH	MODERATE	2020-08-22	YES	NO	NO	HYPERTENSION	YES	RECOVERED
333	75	M	98	20	FEVER LOW GRADE , WEAKNESS	MODERATE	2020-06-02	YES	NO	NO	CARDIOVASCULAR DISEASE	YES	RECOVERED
334	59	M	90	12	FEVER,SORE THROAT	MODERATE	2020-08-09	YES	NO	NO	NO	NO	RECOVERED
335	75	F	96	20	LOSS OF APPETITE, ALTERED SENSORIUM WITH DECREASED RESPONSIVENESS	MODERATE	2020-07-16	YES	NO	YES	HYPERTENSION ,CORONARY ARTERY DISEASE	YES	RECOVERED
336	54	F	94	22	FEVER, COUGH, HEADACHE	MODERATE	2020-09-04	YES	NO	NO	HYPERTENSION, OBESITY,	YES	RECOVERED
337	81	F	98	20	FEVER, NASAL CONGESTION, SHORTNESS OF BREATH	MODERATE	2020-09-14	YES	NO	NO	DIABETES MELLITUS, HYPERTENSION	YES	RECOVERED
338	65	M	93	20	FEVER, COUGH, SHORTNESS OF BREATH, LOST APPETITE	MODERATE	2020-09-14	YES	NO	NO	OBESITY	YES	RECOVERED
339	52	M	93	18	SHORTNESS OF BREATH,RECURRENT FEVER,WEAKNESS,NAUSEA	MODERATE	2020-08-20	YES	NO	NO	DIABETES MELLITUS	YES	RECOVERED
340	88	M	97	20	FEVER, LETHERGY, WEAKNESS	MODERATE	2020-09-16	YES	NO	YES	NO	NO	RECOVERED
341	72	M	96	20	LOSS OF APPETITE, WEAKNESS AND COUGH	MODERATE	2020-07-22	YES	NO	YES	HYPERTENSION ,CORONARY ARTERY DISEASE	YES	RECOVERED
342	68	M	96	24	FEVER, COUGH	MODERATE	2020-07-29	YES	NO	NO	DIABETES MELLITUS, HYPERTENSION	YES	RECOVERED
343	57	M	95	20	FEVER, SHORTNESS OF BREATH, COUGH, WEAKNESS	MODERATE	2020-07-30	YES	NO	YES	DIABETES MELLITUS	YES	RECOVERED
344	55	M	98	22	FEVER, SHORTNESS OF BREATH, COUGH	MODERATE	2020-09-16	YES	NO	NO	DIABETES MELLITUS, HYPERTENSION	YES	RECOVERED
345	79	M	97	20	FEVER,SHORTNESS OF BREATH	MODERATE	2020-07-26	YES	NO	YES	DIABETES MELLITUS	YES	-
346	58	M	98	20	FEVER	MODERATE	2020-09-04	YES	NO	NO	TYPE 2 DIABETES MELLITUS, HYPERTENSION	YES	RECOVERED
347	60	M	98	20	FEVER,SORE THROAT	MODERATE	2020-07-30	YES	NO	YES	DIABETES MELLITUS, HYPERTENSION	YES	RECOVERED
348	55	F	97	20	COUGH WITH SHORTNESS OF BREATH ABDOMINAL PAIN AND DIARRHEA	MODERATE	2020-08-18	YES		YES	TYPE 2 DIABETES MELLITUS	YES	RECOVERED
349	60	M	96	20	FEVER, COUGH , LOSS OF TASTE	MODERATE	2020-07-03	YES	NO	YES	HYPERTENSION	YES	RECOVERED
350	50	M	90	22	PHARYNGITIS	MODERATE	2020-09-16	NO	NO	NO	DIABETES MELLITUS, HYPERTENSION	YES	RECOVERED
351	53	F	97	20	COUGH, SORE THROAT, WEAKNESS.	MODERATE	2020-08-17	YES			TYPE 2 DIABETES MELLITUS, HYPERTENSION	YES	RECOVERED
352	72	M	92	24	FEVER, SHORTNESS OF BREATH, SORE THROAT, BODYACHE	MODERATE	2020-08-15	NO	NO	NO	HYPERTENSION ,CHRONIC KIDNEY DISEASE	YES	RECOVERED
353	69	M	98	20	DIARRHEA, URINARY INCONTINANCE, VOMITING	MODERATE	2020-07-30	YES	NO	YES	TYPE 2 DIABETES MELLITUS, HYPERTENSION	YES	RECOVERED
354	49	M	95	20	BODYACHE,FEVER	MODERATE	2020-08-20	YES	NO	NO	NO	NO	RECOVERED
355	31	M	92	24	COUGH, SHORTNESS OF BREATH	MODERATE	2020-08-22	YES	NO	NO	NO	NO	RECOVERED
356	57	M	93	22	FEVER	MODERATE	2020-07-11	YES	NO	NO	HYPERTENSION	YES	RECOVERED
357	98	F	94	20	SHORTNESS OF BREATH	MODERATE	2020-08-10	YES	NO	NO	HYPERTENSION	YES	RECOVERED
358	60	M	98	20	FEVER, BODYACHE, WEAKNESS	MODERATE	2020-08-06	YES	NO	NO	DIABETES MELLITUS, HYPERTENSION	YES	RECOVERED
359	40	M	95	20	RECURRENT FEVER 10 DAYS, COUGH WITH SHORTNESS OF BREATH.	MODERATE	2020-08-17	YES			NO	NO	RECOVERED
360	62	F	98	20	FEVER, HEADACHE, DIARRHEA, LOSS OF TASTE	MODERATE	2020-09-06	YES	NO	NO	DIABETES MELLITUS	YES	RECOVERED
361	64	M	98	20	FEVER	MODERATE	2020-07-25	YES	NO	YES	DIABETES MELLITUS, HYPERTENSION	YES	RECOVERED
362	72	M	97	20	SHORTNESS OF BREATH,CONSTIPATION, MILD COUGH	MODERATE	2020-08-02	YES	YES	NO	CARDIOVASCULAR DISEASE	YES	RECOVERED
363	42	M	92	20	FEVER AND RESTLESSNESS	MODERATE	2020-07-12	YES	NO	NO	HYPERTENSION	YES	RECOVERED
364	52	M	98	20	FEVER, COUGH, SHORTNESS OF BREATH	MODERATE	2020-08-02	YES	NO	YES	TYPE 2 DIABETES MELLITUS	YES	RECOVERED
365	53	M	91	18	FEVER WITH COUGH	MODERATE	2020-08-01	YES	NO	NO	NO	NO	RECOVERED
366	56	F	98	20	FEVER,BODYACHE	MODERATE	2020-07-01	YES	NO	YES	HYPERTENSION	YES	RECOVERED
367	65	M	96	19	SHORTNESS OF BREATH, FEVER	MODERATE	2020-08-01	YES	NO	NO	DIABETES MELLITUS, HYPERTENSION , CHRONIC KIDNEY DISEASE, HEART DISEASE WITH TACHYARRYTHYMIA	YES	RECOVERED
368	47	M	96	22	FEVER,COUGH,SHORTNESS OF BREATH	MODERATE	2020-07-27	YES	NO	NO	HYPERTENSION	YES	RECOVERED
369	37	M	95	29	FEVER, COUGH, SHORTNESS OF BEATH	MODERATE	2020-09-05	YES	NO	NO	NO	NO	RECOVERED
370	48	M	97	18	ASYMPTOMYATIC	MODERATE	2020-09-07	YES	NO	NO	DIABETES MELLITUS, HYPERTENSION, CHRONIC KIDNEY DISEASE STAGE 5	YES	RECOVERED
371	69	M	91	20	FEVER, COUGH, COLD, SORE THROAT AND SHORTNESS OF BREATH	MODERATE	2020-09-09	YES	NO	NO	HYPERTENSION	YES	RECOVERED
372	29	M	94	20	CONSTANT FEVER FOR 4 DAYS , COUGH AND WEAKNESS.	MODERATE	2020-08-12	YES	NO	NO	NO	NO	RECOVERED
373	84	F	99	18	FEVER, DIARRHEA, COUGH	MODERATE	2020-09-02	YES	NO	NO	HYPERTENSION	YES	RECOVERED
374	71	F	96	20	SHIVERING WITH HIGH GRADE FEVER	MODERATE	2020-08-06	YES	NO	NO	HYPERTENSION	YES	RECOVERED
375	76	M	99	20	ASYMPTOMATIC	MODERATE	2020-08-20	YES	NO	NO	CORONARY ARTERY DISEASE	YES	RECOVERED
376	53	M	95	20	HEADACHE, FEVER, COUGH AND SHORTNESS OF BREATH	MODERATE	2020-09-09	YES	NO	NO	DIABETES MELLITUS	YES	RECOVERED
377	52	M	98	22	FEVER	MODERATE	2020-07-23	YES	NO	YES	TYPE 2 DIABETES MELLITUS, HYPERTENSION ,CHRONIC KIDNEY DISEASE	YES	RECOVERED
378	51	M	96	24	FEVER,COUGH,SHORTNESS OF BREATH,ABDOMIAL PAIN	MODERATE	2020-07-24	YES	NO	NO	HYPERTENSION	YES	RECOVERED
379	62	M	97	22	FEVER,HIGH GRADE, COUGH, SHORTNESS OF BREATH	MODERATE	2020-08-15	YES	NO	NO	DIABETES MELLITUS	YES	RECOVERED
380	57	M	95	20	HIGH GRADE CONSTANT FEVER FOR 5 DAYS, HEADACHE, LOWER ABDOMINAL PAIN, SHORTNESS OF BREATH, WEAKNESS AND LOSS OF APPETITE AND TASTE.	MODERATE	2020-09-05	NO	NO	YES	HYPERTENSION	YES	RECOVERED
381	72	M	92	18	FEVER, COUGH	MODERATE	2020-08-08	YES	NO	YES	HYPERTENSION	YES	RECOVERED
382	84	F	95	20	COUGH	MODERATE	2020-08-28	YES	NO	NO	HYPERTENSION, CORONARY ARTERY DISEASE	YES	RECOVERED
383	71	M	95	24	FEVER, DIARRHEA, BODYACHE, PAIN IN THROAT AND MILD COUGH.	MODERATE	2020-08-19	YES	NO	NO	DIABETES MELLITUS, HYPERTENSION, CORONARY ARTERY DISEASE , DYSLIPIDEMIA & HYPERURECEMIA	YES	RECOVERED
384	33	F	97	22	SORE THROAT , RUNNING NOSE, SEVERE BODYACHE AND CHEST PAIN ON BREATHING	MODERATE	2020-08-20	YES	NO	NO	NO	NO	RECOVERED
385	56	F	97	22	RECURRENT FEVER,SORE THROAT AND SHORTNESS BREATH	MODERATE	2020-08-20	YES	NO	NO	NO	NO	RECOVERED
386	63	F	100	20	FEVER	MODERATE	2020-08-14	YES	NO	NO	DIABETES MELLITUS, HYPERTENSION , OSTEOARTHRITIS	YES	RECOVERED
387	66	F	96	20	FEVER, LOSS OF TASTE SENSATION	MODERATE	2020-07-15	YES	NO	YES	HYPERTENSION	YES	RECOVERED
388	70	M	96	22	FEVER	MODERATE	2020-07-15	YES	NO	YES	DYSLIPIDEMIA	YES	RECOVERED
389	44	M	93	20	SORE THROAT, SHORTNESS OF BREATH	MODERATE	2020-08-05	YES	NO	NO	DIABETES MELLITUS	YES	RECOVERED
390	30	M	96	22	COLD, FEVER	MODERATE	2020-08-10	YES	NO	NO	NO	NO	RECOVERED
391	65	M	97	18	FEVER COUGH AND BODY ACHE	MODERATE	2020-08-22	YES	NO	NO	NO	NO	RECOVERED
392	74	M	96	18	COUGH	MODERATE	2020-08-07	YES	NO	NO	DIABETES MELLITUS HYPERTENSION	YES	RECOVERED
393	55	M	97	20	FEVER	MODERATE	2020-07-16	YES	NO	NO	DIABETES MELLITUS, OBESITY	YES	RECOVERED
394	72	M	93	24	FEVER , SHORTNESS OF BREATH , WEAKNESS	MODERATE	2020-07-08	YES	NO	NO	NO	NO	RECOVERED
395	41	M	98	29	FEVER, COUGH	MODERATE	2020-07-02	YES	NO	NO	NO	NO	RECOVERED
396	62	M	93	19	FEVER	MODERATE	2020-09-02	YES	NO	NO	DIABETES MELLITUS HYPERTENSION	YES	RECOVERED
397	47	M	96	23	FEVER, COUGH AND SHORTNESS OF BREATH	MODERATE	2020-09-05	YES	NO	NO	DIABETES MELLITUS	YES	RECOVERED
398	58	M	94	20	FEVER, COUGH,SHORTNESS OF BREATH	MODERATE	2020-08-04	YES	NO	NO	DIABETES MELLITUS, HYPERTENSION, CORONARY ARTERY DISEASE	YES	RECOVERED
399	57	M	98	24	FEVER,COUGH,SHORTNESS OF BREATH	MODERATE	2020-07-27	YES	NO	YES	CORONARY ARTERY DISEASE	YES	RECOVERED
400	70	F	96	24	ASYMPTOMATIC	MODERATE	2020-07-19	YES	NO	NO	DIABETES MELLITUS, HYPERTENSION	YES	RECOVERED
401	48	M	93	22	FEVER, COUGH, BLOOD IN SPUTUM	MODERATE	2020-08-29	YES	NO	NO	DIABETES MELLITUS	YES	RECOVERED
402	57	M	100	24	HIGH GRADE RECURRENT FEVER 10 DAYS, COUGH SHORTNESS OF BREATH	MODERATE	2020-08-20	YES	NO	NO	NO	NO	RECOVERED
403	60	M	98	22	SHORTNESS OF BREATH, COUGH SINCE	MODERATE	2020-09-06	YES	NO	YES	NO	NO	RECOVERED
404	60	F	92	18	COLD, COUGH, RESTLESSNESS	MODERATE	2020-07-03	NO	NO	NO	NO	NO	RECOVERED
405	70	F	96	20	RECURRENT FEVER,HIGH GRADE, SHORTNESS OF BREATH	MODERATE	2020-08-31	YES	NO	NO	DIABETES MELLITUS, HYPERTENSION	YES	RECOVERED
406	91	M	96	20	FEVER,COUGH	MODERATE	2020-07-24	YES	NO	NO	DIABETES MELLITUS, HYPERTENSION, CORONARY ARTERY DISEASE	YES	RECOVERED
407	75	M	97	20	FEVER	MODERATE	2020-08-29	YES	NO	NO	HYPERTENSION	YES	RECOVERED
408	67	M	98	24	COUGH	MODERATE	2020-09-01	NO	NA	YES	HYPERTENSION, DIABETES MELLITUS	YES	RECOVERED
409	38	M	96	20	RECURRENT FEVER AND SHORTNESS OF BREATH	MODERATE	2020-09-16	YES			DIABETES MELLITUS	YES	RECOVERED
410	49	M	91	20	FEVER,HEADACHE,COUGH	MODERATE	2020-07-21	YES	NO	YES	NO	NO	RECOVERED
411	24	M	91	20	HIGH GRADE RECURRENT FEVER, COUGH, SORE THROAT,SHORTNESS OF BREATH	MODERATE	2020-07-10	YES	NO	NO	NO	NO	RECOVERED
412	59	M	95	20	FEVER, COUGH	MODERATE	2020-09-14	YES	NO	NO	HYPERTENSION	YES	RECOVERED
413	66	F	90	22	MILD COUGH,SHORTNESS OF BREATH, HEADACHE	MODERATE	2020-07-12	YES	NO	NO	DIABETES MELLITUS	YES	RECOVERED
414	57	M	96	18	FEVER, COUGH, BODYACHE AND SHORTNESS OF BREATH	MODERATE	2020-07-14	YES	NO	NO	DIABETES MELLITUS, HYPERTENSION, CHRONIC ARTERY DISEASE	YES	RECOVERED
415	55	M	96	22	FEVER,SHORTNESS OF BREATH	MODERATE	2020-07-27	YES	NO	NO	NO	NO	RECOVERED
416	63	M	92	20	SHORTNESS OF BREATH, COUGH,FEVER	MODERATE	2020-07-26	YES	NO	YES	NO	NO	RECOVERED
417	64	F	96	18	FEVER,COUGH,SORE THROAT	MODERATE	2020-06-30	YES	NO	YES	NO	NO	RECOVERED
418	60	F	98	20	FEVER,SHORTNESS OF BREATH	MODERATE	2020-07-29	YES	NO	NO	NO	NO	RECOVERED
419	36	M	97	22	FEVER, SHORTNESS OF BREATH	MODERATE	2020-06-27	YES	NO	YES	NO	NO	RECOVERED
420	56	M	96	20	SHIVERING WITH FEVER	MODERATE	2020-07-04	YES	NO	YES	HYPERTENSION, CHRONIC ARTERY DISEASE	YES	RECOVERED
421	52	M	97	20	FEVER, COUGH, SHORTNESS OF BREATH	MODERATE	2020-07-23	YES	NO	NO	DIABETES MELLITUS, HYPERTENSION	YES	RECOVERED
422	59	F	96	18	BURNING EYES, BODYACHE AND ITCHY THROAT	MODERATE	2020-08-19	YES	NO	NO	DIABETES MELLITUS, HYPERTENSION	YES	RECOVERED
423	61	M	90	20	CONSTANT FEVER AND COUGH	MODERATE	2020-06-28	YES	NO	YES	HYPERTENSION	YES	RECOVERED
424	49	M	98	24	SORE THROAT, FEVER,COUGH, SHORTNESS OF BREATH	MODERATE	2020-07-08	YES	NO	NO	HYPERTENSION	YES	RECOVERED
425	46	M	97	20	FEVER	MODERATE	2020-08-09	YES	NO	NO	NO	NO	RECOVERED
426	41	M	96	20	FEVER	MODERATE	2020-07-08	YES	NO	NO	NO	NO	RECOVERED
427	90	F	95	18	FEVER	MODERATE	2020-08-01	YES	NO	NO	DIABETES MELLITUS, HYPERTENSION	YES	-
428	65	M	94	18	FEVER, VOMITING, ABDOMINAL PAIN	MODERATE	2020-09-15	YES	NO	NO	HYPERTENSION	YES	RECOVERED
429	44	M	98	22	COUGH, FEVER, BODYPAIN	MODERATE	2020-09-15	YES	NO	NO	NO	NO	RECOVERED
430	74	F	97	20	SORE THROAT, FEVER, COUGH, SHORTNESS OF BREATH	MODERATE	2020-09-04	YES	NO	NO	NO	NO	RECOVERED
431	34	M	95	18	CONSTANT FEVER, COUGH AND NAUSEA	MODERATE	2020-06-22	YES	NO	YES	NO	NO	RECOVERED
432	66	F	99	NA	FEVER	MODERATE	2020-07-29	YES	NO	NO	NO	NO	RECOVERED
433	53	M	95	22	SHORTNESS OF BREATH , FEVER AND COUGH	MODERATE	2020-07-29	YES	NO	YES	TYPE 2 DIABETES MELLITUS, HYPERTENSION	YES	RECOVERED
434	76	M	98	20	COUGH, FEVER, LOSS OF APPPETITE	MODERATE	2020-07-18	YES	NO	YES	HYPERTENSION	YES	RECOVERED
435	62	M	98	20	FEVER, COUGH	MODERATE	2020-06-27	YES	NO	YES	DIABETES MELLITUS, HYPERTENSION	YES	RECOVERED
436	43	M	94	23	FEVER, SORE THROAT	MODERATE	2020-09-08	YES	NO	YES	CARDIOVASCULAR DISEASE	YES	RECOVERED
437	51	M	97	20	CONSTANT HIGH GRADE FEVER AND COUGH	MODERATE	2020-08-16	NO	YES	NO	TYPE 2 DIABETES MELLITUS, HYPERTENSION	YES	RECOVERED
438	58	M	92	18	FEVER,COUGH	MODERATE	2020-07-28	NO	NO	NO	DIABETES MELLITUS	YES	RECOVERED
439	66	F	92	20	FEVER,BODYACHE AND LOSS OF APPETITE	MODERATE	2020-08-09	YES	NO	NO	DIABETES MELLITUS TYPE 2, HYPERTENSION, CHRONIC KIDENY DISEASE	YES	RECOVERED
440	62	F	96	18	FEVER, MILD COUGH, SHORTNESS OF BREATH	MODERATE	2020-09-05	YES	NO	YES	DIABETES MELLITUS, HYPERTENSION	YES	RECOVERED
441	45	M	94	20	FEVER,COUGH COLD	MODERATE	2020-07-23	YES	NO	NO	DIABETES MELLITUS	YES	RECOVERED
442	80	M	94	20	COUGH AND SHORTNESS OF BREATH	MODERATE	2020-06-30	NO	NO	NO	DIABETES MELLITUS, HYPERTENSION	YES	RECOVERED
443	55	M	98	20	HIGH GRADE FEVER, COUGH	MODERATE	2020-07-15	YES	NO	YES	DIABETES MELLITUS HYPERTENSION	YES	RECOVERED
444	53	M	94	18	FEVER,WEAKNESS,HEADACHE	MODERATE	2020-08-09	YES	NO	NO	NO	NO	RECOVERED
445	64	M	93	20	CONSTANT FEVER FOR 5 DAYS,COUGH,HEADACHE AND DIARRHEA	MODERATE	2020-09-10	NO	NO	NO	DIABETES MELLITUS	YES	RECOVERED
446	35	M	96	20	FEVER, COUGH, SHORTNESS OF BREATH	MODERATE	2020-09-01	YES	NO	NO	NO	NO	RECOVERED
447	64	M	99	18	FEVER, COUGH	MODERATE	2020-08-02	YES	NO	YES	DIABETES MELLITUS, HYPERTENSION	YES	RECOVERED
448	57	M	88	22	FEVER, SHORTNESS OF BREATH	SEVERE	2020-05-30	YES	YES	YES	DIABETES MELLITUS, HYPERTENSION	YES	RECOVERED
449	64	M	99	20	FEVER,SHORTNESS OF BREATH	SEVERE	2020-05-26	YES	YES	YES	DIABETES MELLITUS, HYPERTENSION	YES	RECOVERED
450	60	F	97	24	FEVER, COUGH	SEVERE	2020-07-02	YES	YES	YES	NO	NO	DEATH
451	72	M	90	17	FEVER AND ALTERED SENSORIUM	SEVERE	2020-07-29	YES	YES	YES	NO	NO	DEATH
452	62	M	93	36	SHORTNESS OF BREATH ON EXRETION, LOW GRADE FEVER	SEVERE	2020-07-29	YES	YES	YES	NO	NO	DEATH
453	48	M	50	38	FEVER, SHORTNESS OF BREATH AND COUGH	SEVERE	2020-08-03	YES	YES	YES	DIABETES MELLITUS, HYPERTENSION , OBESITY	YES	DEATH
454	63	M	60	28	DIARRHEA, SHORTNESS OF BREATH	SEVERE	2020-08-03	YES	YES	YES	TYPE-2 DIABETES MELLITUS	YES	-
455	65	F	88	28	FEVER, SHORTNESS OF BREATH	SEVERE	2020-08-09	YES	YES	YES	CHRONIC KIDNEY DISEASE	YES	-
456	53	M	89	20	COUGH , SHORTNESS OF BREATH	SEVERE	2020-06-05	YES	NO	YES	TYPE-2 DIABETES MELLITUS, HYPERTENSION	YES	RECOVERED
457	71	M	98	18	FEVER, COUGH	SEVERE	2020-06-08	YES	YES	YES	TYPE-2 DIABETES MELLITUS, HYPERTENSION	YES	RECOVERED
458	78	M	78	21	FEVER , BREATHLESSSNESS AND COUGH	SEVERE	2020-06-16	YES	YES	YES	TYPE-2 DIABETES MELLITUS, HYPERTENSION, CHRONIC KIDNEY DISEASE	YES	DEATH
459	83	M	96	20	HIGH GRADE FEVER, SHORTNESS OF BREATH , ABNORMAL TALK , LOSS OF APPETITE AND WEAKNESS	SEVERE	2020-06-19	YES	NO	YES	HYPERTENSION	YES	DEATH
460	48	F	76	22	FEVER, COUGH,SHORTNESS OF BREATH,COLD	SEVERE	2020-05-18	YES	NO	YES	DIABETES MELLITUS,HYPERTENSION	YES	RECOVERED
461	65	M	88	33	FEVER,SHORTNESS OF BREATH	SEVERE	2020-05-22	YES	YES	YES	DIABETES MELLITUS, HYPERTENSION, CHRONIC KIDNEY DISEASE	YES	RECOVERED
462	56	M	81	22	FEVER,COUGH,SHORTNESS OF BREATH	SEVERE	2020-06-22	YES	YES	YES	DIABETES MELLITUS,HYPERTENSION	YES	RECOVERED
463	95	F	91	26	COUGH,SHORTNESS OF BREATH,FEVER,ORTHOPNEA	SEVERE	2020-05-25	YES	YES	YES	HYPERTENSION	YES	DEATH
464	61	M	82	22	FEVER, COUGH,SHORTNESS OF BREATH	SEVERE	2020-08-11	YES	YES	YES	HYPERTENSION, CHRONIC KIDNEY DISEASE	YES	DEATH
465	37	F	92	19	FEVER,SHORTNESS OF BREATH	SEVERE	2020-06-28	YES	YES	YES	NO	NO	RECOVERED
466	68	F	97	20	FEVER	SEVERE	2020-07-16	YES	YES	YES	DIABETES MELLITUS,HYPERTENSION	YES	DEATH
467	75	F	80	20	FEVER,SHORTNESS OF BREATH, COUGH, THROAT ACHE WITH DRYNESS	SEVERE	2020-07-26	YES	YES	YES	TYPE-2 DIABETES MELLITUS	YES	RECOVERED
468	36	M	85	20	FEVER,COUGH,SHORTNESS OF BREATH,SORE THROAT	SEVERE	2020-07-28	YES	YES	YES	DIABETES MELLITUS,HYPERTENSION	YES	RECOVERED
469	44	F	97	24	FEVER, COUGH, LOSS OF APPETITE, WEAKNESS, DIARRHEA, SHORTNESS OF BREATH	SEVERE	2020-08-14	YES	YES	YES	NO	NO	RECOVERED
470	65	M	98	22	FEVER, SORE THROAT	SEVERE	2020-08-15	YES	YES	YES	DIABETES MELLITUS, HYPERTENSION, CHRONIC KIDNEY DISEASE	YES	RECOVERED
471	46	M	35	22	SHORTNESS OF BREATH, DRY MOUTH	SEVERE	2020-06-01	YES	YES	YES	DIABETES MELLITUS, HYPERTENSION, OBESITY	YES	DEATH
472	52	M	96	22	FEVER, SORE THROAT, COUGH, SHORTNESS OF BREATH	SEVERE	2020-06-02	YES	YES	YES	TYPE-2 DIABETES MELLITUS, HYPERTENSION	YES	RECOVERED
473	83	M	87	22	FEVER , COUGH,BODYACHE ,SHORTNESS OF BREATH	SEVERE	2020-06-18	YES	NO	NO	TYPE-2 DIABETES MELLITUS, HYPERTENSION	YES	RECOVERED
474	51	M	95	18	FEVER , COUGH	SEVERE	2020-06-13	YES	YES	YES	HYPERTENSION, CHRONIC KIDNEY DISEASE	YES	DEATH
475	85	M	97	20	FEVER	SEVERE	2020-05-20	YES	YES	YES	CHRONIC KIDNEY DISEASE	YES	RECOVERED
476	69	M	99	20	FEVER WITH SHORTNESS OF BREATH	SEVERE	2020-06-24	YES	YES	YES	HYPERTENSION, CORONARY ARTERY DISEASE	YES	DEATH
477	60	M	78	34	WEAKNESS , DIARRHEA, FEVER, COUGH, SHORTNESS OF BREATH	SEVERE	2020-07-17	YES	NO	YES	HYPERTENSION	YES	RECOVERED
478	67	M	92	40	HYPOXEMICRESPIRATORY FAILURE	SEVERE	2020-08-13	YES	YES	YES	DIABETES MELLITUS, HYPERTENSION, CHRONIC KIDNEY DISEASE	YES	-
479	68	M	83	34	SHORTNESS OF BREATH, WEAKNESS	SEVERE	2020-08-14	YES	YES	YES	DIABETES MELLITUS,HYPERTENSION	YES	DEATH
480	57	M	98	40	FEVER HIGH GRADE,COUGH AND SHORTNESS OF BREATH	SEVERE	2020-09-04	YES	YES	YES	DIABETES MELLITUS	YES	RECOVERED
481	67	M	78	24	FEVER,SHORTNESS OF BREATH	SEVERE	2020-06-24	YES	YES	YES	HYPERTENSION	YES	DEATH
482	74	M	96	26	FEVER COUGH,SHORTNESS OF BREATH	SEVERE	2020-06-23	YES	YES	YES	TYPE-2 DIABETES MELLITUS	YES	RECOVERED
483	56	M	75	22	COUGH, SHORTNESS OF BREATH, FEVER AND BODYACHE	SEVERE	2020-06-28	YES	YES	YES	TYPE-2 DIABETES MELLITUS	YES	RECOVERED
484	66	M	95	20	SHORTNESS OF BREATH, FEVER, COUGH	SEVERE	2020-06-29	YES	YES	YES	NO	NO	DEATH
485	60	F	60	32	SHORTNESS OF BREATH, COUGH WITH OCCASIONAL SPUTUM, CHEST PAIN	SEVERE	2020-06-20	YES	YES	YES	DIABETES MELLITUS,BRONCHIAL ASTHMA	YES	DEATH
486	70	M	99	20	FEVER,COUGH,SHORTNESS OF BREATH	SEVERE	2020-08-22	YES	YES	YES	DIABETES MELLITUS,CHRONIC KIDNEY DISEASE, CORONARY ARTERY DISEASE	YES	DEATH
487	46	M	87	22	FEVER, WEAKNESS AND SORE THROAT, BREATHLESNESS	SEVERE	2020-05-27	YES	YES	YES	NO	NO	RECOVERED
488	64	M	88	20	SHORTNESS OF BREATH	SEVERE	2020-06-25	YES	NO	YES	TYPE-2 DIABETES MELLITUS, CORONARY ARTERY DISEASE	YES	RECOVERED
489	64	F	96	14	FEVER,DIARRHEA,COUGH	SEVERE	2020-06-28	YES	YES	YES	TYPE-2 DIABETES MELLITUS, HYPERTENSION	YES	RECOVERED
490	77	M	88	22	HIGH GRADE FEVER, COUGH ,SHORTNESS OF BREATH	SEVERE	2020-06-15	YES	NO	YES	DIABETES MELLITUS	YES	RECOVERED
491	30	F	99	20	FEVER	SEVERE	2020-06-28	YES	YES	YES	HYPERTENSION, CHRONIC KIDNEY DISEASE	YES	RECOVERED
492	70	M	92	22	SHORTNESS OF BREATH,COUGH ,WEAKNESS SORE THROAT	SEVERE	2020-08-17	YES	YES	YES	BRONCHIAL ASTHMA, HYPERTENSION, DIABETES MELLITUS,HYPOXIC RESPIRATORY FAILURE	YES	DEATH
493	51	M	88	28	FEVER, SHORTNESS OF BREATH, SORE THROAT, BODYACHE	SEVERE	2020-08-15	YES	NO	YES	DIABETES MELLITUS,HYPERTENSION	YES	RECOVERED
494	75	M	97	18	SHORTNESS OF BREATH, COUGH, BODYACHE AND FEVER	SEVERE	2020-06-30	YES	YES	YES	DIABETES MELLITUS,HYPERTENSION	YES	RECOVERED
495	44	M	80	26	SHORTNESS OF BREATH	SEVERE	2020-07-26	YES	YES	NO	DIABETES MELLITUS,HYPERTENSION	YES	RECOVERED
496	51	F	94	20	SORE THROAT ,COUGH, WEAKNESS ,SHORTNESS OF BREATH	SEVERE	2020-08-18	YES	YES	YES	DIABETES MELLITUS,HYPERTENSION	YES	DEATH
497	40	M	66	25	COUGH,FEVER WITH SHORTNESS OF BREATH	SEVERE	2020-06-10	YES	YES	YES	DIABETES MELLITUS,HYPERTENSION	YES	DEATH
498	78	F	92	18	FEVER ,BODYACHE	SEVERE	2020-06-26	YES	YES	YES	NO	NO	DEATH
499	74	M	85	20	SHORTNESS OF BREATH, RESTLESSNESS	SEVERE	2020-08-10	YES	YES	YES	DIABETES MELLITUS, HYPERTENSION, CORONARY ARTERY DISEASE	YES	RECOVERED
500	56	M	85	28	FEVER, COUGH AND SCANTY SPUTUM	SEVERE	2020-05-27	YES	YES	YES	DIABETES MELLITUS	YES	RECOVERED
501	69	M	86	28	FEVER,COUGH,SHORTNESS OF BREATH	SEVERE	2020-05-26	YES	YES	YES	DIABETES MELLITUS, HYPERTENSION, CORONARY ARTERY DISEASE	YES	RECOVERED
502	82	M	85	18	FEVER WITH WEAKNESS, CHEST PAIN	SEVERE	2020-08-09	YES	NO	NO	HYPERTENSION, DIABETES MELLITUS	YES	RECOVERED
503	52	M	94	20	FEVER, COUGH AND BREATHLESSNEESS	SEVERE	2020-07-30	NO	YES	YES	NO	NO	DEATH
504	41	M	80	28	FEVER,COUGH ,SHORTNESS OF BREATH	SEVERE	2020-08-18	YES	YES	YES	DIABETES MELLITUS	YES	RECOVERED
505	53	F	89	22	FEVER,SHORTNESS OF BREATH	SEVERE	2020-05-22	YES	YES	YES	DIABETES MELLITUS,HYPERTENSION	YES	DEATH
506	52	M	92	18	COUGH WITH VERY LITTLE WHITISH SPUTUM.	SEVERE	2020-07-06	YES	YES	YES	DIABETES MELLITUS	YES	RECOVERED
507	44	F	96	20	FEVER,COUGH AND SHORTNESS OF BREATH	SEVERE	2020-09-19	YES	YES	YES	NO	NO	RECOVERED
508	68	M	88	22	FEVER ,SHORTNESS OF BREATH	SEVERE	2020-08-29	YES	YES	YES	TYPE-2 DIABETES MELLITUS	YES	RECOVERED
509	81	M	96	24	CHEST PAIN, COUGH ASSOCIATED WITH SPUTUM, SHORTNESS OF BREATH	SEVERE	2020-07-17	YES	YES	YES	DIABETES MELLITUS, CORONARY ARTERY DISEASE	YES	RECOVERED
510	68	M	91	26	COUGH, SHORTNESS OF BREATH, FEVER	SEVERE	2020-08-11	YES	YES	YES	DIABETES MELLITUS, HYPERTENSION, CORONARY ARTERY DISEASE	YES	DEATH
511	55	M	86	20	FEVER, ASSOCIATED WITH COUGH, SHORTNESS OF BREATH	SEVERE	2020-08-31	YES	YES	YES	NO	NO	RECOVERED
512	56	M	98	20	HIGH GRADE FEVER , COUGH	SEVERE	2020-06-24	YES	NO	YES	HYPERTENSION	YES	DEATH
513	65	M	96	18	FEVER, COUGH	SEVERE	2020-08-15	YES	YES	YES	TYPE-2 DIABETES MELLITUS	YES	DEATH
514	58	F	98	20	FEVER, SHORTNESS OF BREATH	SEVERE	2020-08-22	YES	YES	YES	HYPERTENSION	YES
515	48	F	80	28	FEVER, COUGH, COLD, SHORTNESS OF BREATH	SEVERE	2020-08-14	YES	YES	YES	DIABETES MELLITUS, HYPERTENSION, OBESITY	YES	DEATH
516	74	M	98	18	HIGH GRADE SHIVERING WITH FEVER	SEVERE	2020-08-15	YES	YES	YES	HYPERTENSION	YES	RECOVERED
517	65	M		18	FEVER, SHORTNESS OF BREATH, COUGH	SEVERE	2020-08-24	YES	YES	YES	DIABETES MELLITUS, HYPERTENSION, CORONARY ARTERY DISEASE	YES	DEATH
518	66	M	98	32	FEVER	SEVERE	2020-07-15	YES	NO	YES	DIABETES MELLITUS, HYPERTENSION	YES	RECOVERED
519	52	M	97	20	FEVER	SEVERE	2020-07-05	YES	YES	YES	TYPE2 DIABETES MELLITUS, HYPERTENSION	YES	DEATH
520	50	M	76	20	FEVER, COUGH	SEVERE	2020-08-09	YES	YES	YES	NO	NO	DEATH
521	70	M	94	20	FEVER,SHORTNESS OF BREATH	SEVERE	2020-09-14	YES	YES	YES	HYPERTENSION	YES	DEATH
522	65	M	97	26	FEVER FOR4 DAYS AND SHORTNESS OF BREATH	SEVERE	2020-08-20	YES	YES	YES	HYPERTENSION	YES	RECOVERED
523	69	M	96	28	SORE THROAT	SEVERE	2020-07-26	YES	YES	YES	DIABETES MELLITUS, HYPERTENSION	YES	RECOVERED
524	43	F	64	18	COUGH, SHORTNESS OF BREATH, SORE THROAT	SEVERE	2020-08-07	YES	YES	NO	TYPE-2 DIABETES MELLITUS, OBESITY	YES	RECOVERED
525	43	M	88	22	THROAT IRRITATION AND COUGH, FEVER, HEADACHE	SEVERE	2020-08-10	YES	NO	NO	NO	NO	RECOVERED
526	56	M	77	23	FEVER ASSOCIATED WITH SHORTNESS OF BREATH	SEVERE	2020-08-15	YES	YES	YES	TYPE-2 DIABETES MELLITUS	YES	DEATH
527	63	F	86	22	FEVER	SEVERE	2020-08-10	NO	NO	NO	TYPE-2 DIABETES MELLITUS,HYPERTENSION	YES	RECOVERED
528	55	F	75	24	SHORTNESS OF BREATH , COUGH	SEVERE	2020-07-31	YES	YES	YES	NO	NO	RECOVERED
529	58	F	98	22	FEVER, SHORTNESS OF BREATH	SEVERE	2020-09-06	YES	YES	YES	DIABETES MELLITUS,HYPERTENSION	YES	RECOVERED
530	53	M	89	21	FEVER, COUGH AND SHORTNESS OF BREATH	SEVERE	2020-08-28	YES	YES	YES	TYPE-2 DIABETES MELLITUS	YES	RECOVERED
531	56	M	89	21	FEVER,SORE THROAT,SHORTNESS OF BREATH	SEVERE	2020-08-23	YES	NO	NO	NO	NO	RECOVERED
532	82	M	88	26	FEVER,SHORTNESS OF BREATH	SEVERE	2020-09-11	YES	YES	YES	NO	NO	DEATH
533	64	F	97	20	FEVER AND COUGH	SEVERE	2020-09-15	YES	YES	YES	HYPERTENSION	YES	DEATH
534	64	M	82	18	FEVER, COUGH, SHORTNESS OF BREATH	SEVERE	2020-07-15	YES	YES	YES	DIABETES MELLITUS, HYPERTENSION , CORONARY ARTERY DISEASE, BRONCHIAL ASTHMA, OLD PULMONARY	YES	RECOVERED
535	65	M	86	24	SHORTNESS OF BREATH AND UNEASINESS	SEVERE	2020-06-29	YES	NO	YES	TYPE-2 DIABETES MELLITUS,HYPERTENSION	YES	RECOVERED
536	65	M	90	35	HIGH GRADE FEVER, HEADACHE, SHORTNESS OF BREATH, WEAKNESS	SEVERE	2020-09-13	YES	YES	YES	DIABETES MELLITUS	YES	RECOVERED
537	62	M	80	20	VOMITTING, FEVER, SHORTNESS OF BREATH	SEVERE	2020-07-31	YES	YES	YES	DIABETES MELLITUS, HYPERTENSION, CORONARY ARTERY DISEASE	YES	DEATH
538	61	M	95	20	ALTERED SENSORIUM,DROWSINESS AND SLURRED SPEECH	SEVERE	2020-07-18	YES	YES	YES	TYPE-2 DIABETES MELLITUS,HYPERTENSION	YES	DEATH
539	39	F	83	21	FEVER, BODY ACHE, SHORTNESS OF BREATH	SEVERE	2020-07-04	YES	YES	YES	NO	NO	RECOVERED
540	78	M	85	24	HEADACHE, SHORTNESS OF BREATH, WEAKNESS, LOSS OF APPETITE AND TASTE	SEVERE	2020-09-14	YES	YES	YES	DIABETES MELLITUS,HYPERTENSION	YES	NA
541	35	M	59	28	FEVER , COUGH , SHORTNESS OF BREATH	SEVERE	2020-08-14	YES	YES	YES	NO	NO	RECOVERED
542	54	M	94	20	FEVER,SHORTNESS OF BREATH	SEVERE	2020-09-12	YES	YES	YES	HYPERTENSION	YES	RECOVERED
543	69	M	97	28	FEVER, COUGH, RUNNING NOSE AND SNEEZING	SEVERE	2020-08-22	YES	YES	YES	NO	NO	DEATH
544	53	M	88	25	FEVER,BODYACHE,FATIGUE	SEVERE	2020-07-26	YES	YES	YES	DIABETES MELLITUS,HYPERTENSION	YES	DEATH
545	62	F	64	22	FEVER, COUGH, SHORTNESS OF BREATH	SEVERE	2020-09-16	YES	YES	YES	HYPERTENSION	YES	DEATH
546	53	M	88	20	FEVER HIGH GRADE, COUGH AND SHORTNESS OF BREATH	SEVERE	2020-09-13	YES	NO	YES	TYPE-2 DIABETES MELLITUS	YES	RECOVERED
547	72	M	90	36	FEVER	SEVERE	2020-09-12	YES	YES	YES	DIABETES MELLITUS,HYPERTENSION	YES	DEATH
548	69	F	87	18	FEVER, COUGH , SHORTNESS OF BREATH	SEVERE	2020-08-04	YES	YES	YES	DIABETES MELLITUS,HYPERTENSION , OBESITY	YES	DEATH
549	66	M	96	20	FEVER, SHORTNESS OF BREATH AND COUGH	SEVERE	2020-09-14	YES	YES	NO	HYPERTENSION	YES	RECOVERED
550	49	M	84	20	FEVER , COUGH WITH SHORTNESS OF BREATH , ABDOMINAL PAIN AND HEART PALPITATIONS	SEVERE	2020-07-21	YES	YES	YES	TYPE 2 DIABETES MELLITUS, MORBID OBESITY	YES	RECOVERED
551	90	M	97	20	FEVER	SEVERE	2020-09-11	YES	YES	YES	DIABETES MELLITUS,HYPERTENSION	YES	DEATH
552	63	M	78	24	FEVER, SEVERE SHORTNESS OF BREATH, BODYACHE	SEVERE	2020-09-08	YES	YES	YES	HYPERTENSION	YES	RECOVERED
553	60	M	90	38	FEVER, COUGH AND SHORTNESS OF BREATH	SEVERE	2020-08-09	YES	YES	YES	DIABETES MELLITUS	YES	RECOVERED
554	62	F	88	24	FEVER, SHORTNESS OF BREATH, COUGH , LOSS OF TASTE/SMELL	SEVERE	2020-08-14	YES	NO	YES	HYPERTENSION, CORONARY ARTERY DISEASE	YES	RECOVERED
555	86	F	96	12	LOST APPETITE AND WEAKNESS	SEVERE	2020-07-02	YES	NO	YES	NO	NO	DEATH
556	53	M	84	32	FEVER, COUGH, SHORTNESS OF BREATH	SEVERE	2020-07-13	YES	YES	YES	CHRONIC OBSTRUTIVE PULMONARY DIASEASE	YES	RECOVERED
557	52	M	99	30	COUGH, SHORTNESS OF BREATH, FEVER, SORE THROAT, BODYACHES	SEVERE	2020-07-17	YES	YES	YES	NO	NO	RECOVERED
558	74	M	85	26	FEVER, HIGH GRADE, COUGH,RESTLESSNESS,WEAKNESS,SHORTNESS OF BREATH,	SEVERE	2020-09-06	YES	YES	YES	TYPE 2 DIABETES MELLITUS , CHRONIC KIDNEY DISEASE	YES	DEATH
559	77	M	98	18	INCREASED URINE FREQUENCY, FEVER, WEAKNESS	SEVERE	2020-08-20	YES	YES	YES	Chronic Obstructive Pulmonary Disease	YES	DEATH
560	59	M	93	20	FEVER	SEVERE	2020-08-20	YES	NO	YES	DIABETES MELLITUS, HYPERTENSION	YES	DEATH
561	65	M	98	20	FEVER, COUGH	SEVERE	2020-08-15	YES	YES	YES	DIABETES MELLITUS, HYPERTENSION, CHRONIC KIDNEY DISEASE	YES	RECOVERED
562	41	M	97	20	COUGH, WEAKNESS, RESPIRATORY DISTRESS	SEVERE	2020-08-16	YES	YES	YES	NO	NO	RECOVERED
563	62	M	100	20	FEVER, SHORTNESS OF BREATH	SEVERE	2020-08-16	YES	YES	YES	DIABETES MELLITUS	YES	DEATH
564	77	M	95	20	HEADACHE,BODYACHE	SEVERE	2020-07-17	YES	YES	YES	HYPERTENSION	YES	DEATH
565	76	M	66	18	FEVER, COUGH AND SHORTNESS OF BREATH.	SEVERE	2020-07-27	YES	YES	YES	HYPERTENSION	YES	-
566	56	F	97	30	FEVER, SHORTNESS OF BREATH, WEAKNESS	SEVERE	2020-07-17	YES	YES	YES	DIABETES MELLITUS, HYPERTENSION	YES	RECOVERED
567	49	M	96	22	FEVER, SHORTNESS OF BREATH, COUGH	SEVERE	2020-08-01	YES	YES	YES	DIABETES MELLITUS, HYPERTENSION	YES	RECOVERED
568	81	M	82	20	FEVER,COUGH AND VASO VAGAL ATTACK	SEVERE	2020-06-30	YES	NO	YES	CORONARY ARTERY DISEASE, BRONCHIAL ASTHMA	YES	RECOVERED
569	70	F	96	22	FEVER AND DIARRHOEA	SEVERE	2020-08-20	YES	YES	YES	CHRONIC KIDNEY DISEASE	YES	DEATH
570	51	M	44	30	CONSTANT FEVER FOR 4 DAYS. ASSOCIATED WITH COUGH AND BREATHESSNESS	SEVERE	2020-08-19	YES	YES	YES	DIABETES MELLITUS, HYPERTENSION, AKI, CYTOKINE STORM WITH SHOCK	YES	DEATH
571	66	M	83	18	FEVER AND SHORTNESS OF BREATH	SEVERE	2020-07-11	YES	YES	YES	DAIBETES MELLITUS, HYPERTENSION, CORONARY ARTERY DIASEASE, CHRONIC KIDNEY DISEASE	YES	DEATH
572	56	F	84	28	FEVER AND SHORTNESS OF BREATH	SEVERE	2020-06-23	YES	YES	YES	HYPERTENSION	YES	RECOVERED
573	84	M	80	18	FEVER,SHORTNESS OF BREATH	SEVERE	2020-08-16	YES	YES	YES	DIABETES MELLITUS, HYPERTENSION	YES	DEATH
574	71	M	87	20	FEVER, WEAKNESS	SEVERE	2020-08-09	YES	NO	NO	TYPE-2 DIABETES MELLITUS, HYPERTENSION	YES	RECOVERED
575	74	M	80	20	COUGH AND SHORTNESS OF BREATH	SEVERE	2020-06-27	YES	YES	YES	Chronic Obstructive Pulmonary Disease, DIABETES MELLITUS, HYPERTENSION	YES	DEATH
576	69	M	91	21	FEVER AND COUGH	SEVERE	2020-09-09	YES	YES	YES	DIABETES MELLITUS, HYPERTENSION	YES	RECOVERED
577	65	M	77	26	FEVER, SHORTNESS OF BREATH	SEVERE	2020-07-12	YES	NO	YES	NO	NO	RECOVERED
578	65	M	92	40	FEVER,COUGH,DIARRHEA	SEVERE	2020-07-16	YES	YES	YES	DIABETES MELLITUS, HYPERTENSION	YES	DEATH
579	60	M	78	36	FEVER FOR 2 DAYS, SHORTNESS OF BREATH AND COUGH	SEVERE	2020-08-19	YES	YES	YES	DIABETES MELLITUS	YES	RECOVERED
580	61	M	84	24	SHORTNESS OF BREATH AND COUGH	SEVERE	2020-06-20	YES	YES	YES	TYPE-2 DIABETES MELLITUS	YES	RECOVERED
581	53	M	85	18	FEVER, COUGH, SHORTNESS OF BREATH	SEVERE	2020-07-31	YES	NO	YES	Chronic Obstructive Pulmonary Disease, BRONCHIAL ASTHMA	YES	RECOVERED
582	74	F	95	22	FEVER,COUGH,SHORTNESS OF BREATH	SEVERE	2020-07-28	YES	YES	YES	DIABETES MELLITUS	YES	RECOVERED
583	47	M	85	24	COUGH, SHORTNESS OF BREATH, WEAKNESS	SEVERE	2020-09-17	YES	NO	YES	NO	NO	RECOVERED
584	62	F	94	22	FEVER , COUGH ,SHORTNESS OF BREATH	SEVERE	2020-07-08	YES	YES	YES	HYPERTENSION	YES	DEATH
585	65	M	95	32	FEVER AND SHORTNESS OF BREATH	SEVERE	2020-06-29	YES	YES	YES	DIABETES MELLITUS,HYPERTENSION	YES	DEATH
586	46	M	89	22	FEVER , SHORTNESS OF BREATH, GENERAL BODYACHE, DIARRHEA	SEVERE	2020-07-13	YES	YES	YES	DIABETES MELLITUS,HYPERTENSION, CORONARY ARTERY DISEASE	YES	RECOVERED
587	59	M	97	20	FEVER, COUGH ,SPUTUM RED STREAKS, SORE THROAT, LOST APPETITE	SEVERE	2020-09-15	YES	YES	YES	NO	NO
588	59	M	88	24	FEVER, LOSS OF APPETITE, LOSS OF TASTE	SEVERE	2020-07-12	YES	NO	NO	HYPERTENSION	YES	RECOVERED
589	58	M	88	28	FEVER COUGH,SHORTNESS OF BREATH	SEVERE	2020-06-25	YES	YES	YES	HYPERTENSION	YES	DEATH
590	59	M	88	34	FEVER,COUGH,SORE THROAT,SHORTNESS OF BREATH,HEADACHE	SEVERE	2020-07-25	YES	YES	YES	NO	NO	RECOVERED
591	60	M	93	26	FEVER , SHORTNESS OF BREATH, BODY ACHE, SORE THROAT, COUGH	SEVERE	2020-07-03	YES	YES	YES	OBESITY	YES	DEATH
592	39	M	89	20	FEVER, MILD COUGH, SHORTNESS OF BREATH	SEVERE	2020-08-01	YES	NO	NO	NO	NO	RECOVERED
593	66	M	66	22	SHORTNESS OF BREATH WITH HYPOXIA , COUGH, FEVER	SEVERE	2020-07-07	YES	YES	YES	CORONARY ARTERY DISEASE	YES	DEATH
594	68	M	85	23	COUGH,CHEST HEAVINESS, FEVER. CONSTIPATION.	SEVERE	2020-09-06	YES	NO	NO	DIABETES MELLITUS,HYPERTENSION	YES	RECOVERED
595	75	M	98	20	FEVER,WEAKNESS	SEVERE	2020-07-25	YES	YES	YES	NO	NO	DEATH
596	72	F	88	18	HIGH GRADE SHIVERING WITH FEVER AND RIGOR, COUGH	SEVERE	2020-08-15	YES	NO	YES	HYPERTENSION	YES	RECOVERED
597	50	F	90	35	FEVER, COUGH, SORE THROAT, SHORTNESS OF BREATH,	SEVERE	2020-09-12	YES	YES	YES	HYPERTENSION	YES	-
598	54	F	82	26	SHIVERING WITH FEVER, SORE THROAT	SEVERE	2020-09-01	YES	YES	YES	DIABETES MELLITUS,HYPERTENSION	YES	RECOVERED
599	41	F	83	22	FEVER, COUGH,SHORTNESS OF BREATH	SEVERE	2020-05-19	YES	NO	YES	CHRONIC KIDNEY DISEASE,HYPERTENSION	YES	RECOVERED
600	45	M	85	28	FEVER,COUGH,SORE THROAT	SEVERE	2020-05-23	YES	YES	YES	NO	NO	RECOVERED
601	75	M	96	20	FEVER, COUGH	SEVERE	2020-06-25	YES	YES	YES	HYPERTENSION, BRONCHIAL ASTHMA	YES	DEATH
602	52	F	78	20	FEVER,COUGH,WEAKNESS,SHORTNESS OF BREATH	SEVERE	2020-08-23	YES	NO	NO	NO	NO	RECOVERED
603	65	F	96	22	SHIVERING WITH FEVER , DIARRHEA	SEVERE	2020-07-15	YES	YES	YES	CORONARY ARTERY DISEASE DIABETES MELLITUS,HYPERTENSION	YES	RECOVERED
604	67	M	96	36	FEVER,SHORTNESS OF BREATH	SEVERE	2020-07-21	YES	YES	YES	CORONARY ARTERY DISEASE DIABETES MELLITUS,HYPERTENSION	YES	DEATH
605	74	M	98	20	FEVER WITH SORE THROAT	SEVERE	2020-09-06	YES	YES	YES	HYPERTENSION	YES	DEATH
606	62	F	80	20	SHORTNESS OF BREATH AND COUGH	SEVERE	2020-08-23	YES	NO	YES	DIABETES MELLITUS	YES	RECOVERED
607	66	F	97	26	FEVER	SEVERE	2020-09-05	YES	YES	YES	CHRONIC KIDENEY DISEASE	YES	DEATH
608	63	M	94	22	FEVER, SHORTNESS OF BREATH, SORE THROAT, WEAKNESS,COUGH	SEVERE	2020-07-14	YES	YES	YES	HYPERTENSION	YES	DEATH
609	57	M	94	24	FEVER, SHORTNESS OF BREATH, COUGH, HEADACHE, WEEKNESS	SEVERE	2020-06-30	YES	YES	YES	NO	NO	RECOVERED
610	62	F	94		SHORTNESS OF BREATH	SEVERE	2020-06-16	NO	YES	YES	TYPE-2 DIABETES MELLITUS	YES	DEATH
