# Supplementary material for: Comparative GWAS using global and Indian Reference Panels reveals non-coding drivers of COVID-19 severity and mortality
Source: PLoS Negl Trop Dis. 2026 Mar 3;20(3):e0014020. doi: 10.1371/journal.pntd.0014020 (PMC12956133; doi:10.1371/journal.pntd.0014020)
Supplement: S2 Table — (XLSX) [file pntd.0014020.s003.xlsx]

## Sheet: Sheet1
S2 Table : SNPs in LD with the Suggestive COVID-19 Variants
Refernce Panel	Group	CHR_A	BP_A	SNP_A	CHR_B	BP_B	SNP_B	r2	LD
1KGenomes	Control (Mild) vs Case (Moderate + Severe)	2	60307089	rs35575084	2	60294770	rs12615061	0.0940631	Weak
1KGenomes	Control (Mild) vs Case (Moderate + Severe)	2	60307089	rs35575084	2	60302524	rs13406409	0.042991	Weak
1KGenomes	Control (Mild) vs Case (Moderate + Severe)	2	60307089	rs35575084	2	60303121	rs12618288	0.042991	Weak
1KGenomes	Control (Mild) vs Case (Moderate + Severe)	2	60307089	rs35575084	2	60303567	rs876207	0.0781002	Weak
1KGenomes	Control (Mild) vs Case (Moderate + Severe)	2	60307089	rs35575084	2	60304301	rs74568966	0.0427646	Weak
1KGenomes	Control (Mild) vs Case (Moderate + Severe)	2	60307089	rs35575084	2	60306834	rs6545801	0.934613	Strong
1KGenomes	Control (Mild) vs Case (Moderate + Severe)	2	60307089	rs35575084	2	60307064	rs6545803	0.934613	Strong
1KGenomes	Control (Mild) vs Case (Moderate + Severe)	2	60307089	rs35575084	2	60307089	rs35575084	1	Suggestive SNP
1KGenomes	Control (Mild) vs Case (Moderate + Severe)	2	60307089	rs35575084	2	60307203	rs17024964	0.995898	Strong
1KGenomes	Control (Mild) vs Case (Moderate + Severe)	2	60307089	rs35575084	2	60307320	rs34607367	0.995898	Strong
1KGenomes	Control (Mild) vs Case (Moderate + Severe)	2	60307089	rs35575084	2	60308557	rs35998257	0.983663	Strong
1KGenomes	Control (Mild) vs Case (Moderate + Severe)	2	60307089	rs35575084	2	60310208	rs35196779	0.955491	Strong
1KGenomes	Control (Mild) vs Case (Moderate + Severe)	2	60307089	rs35575084	2	60324666	rs1512226	0.0129919	Weak
1KGenomes	Control (Mild) vs Case (Moderate + Severe)	2	60307089	rs35575084	2	60371537	rs4672388	0.0285221	Weak
1KGenomes	Control (Mild) vs Case (Moderate + Severe)	2	60307089	rs35575084	2	60372462	rs1003691	0.0291613	Weak
1KGenomes	Control (Mild) vs Case (Moderate + Severe)	2	60307203	rs17024964	2	60294770	rs12615061	0.0932567	Weak
1KGenomes	Control (Mild) vs Case (Moderate + Severe)	2	60307203	rs17024964	2	60302524	rs13406409	0.0414221	Weak
1KGenomes	Control (Mild) vs Case (Moderate + Severe)	2	60307203	rs17024964	2	60303121	rs12618288	0.0414221	Weak
1KGenomes	Control (Mild) vs Case (Moderate + Severe)	2	60307203	rs17024964	2	60303567	rs876207	0.077453	Weak
1KGenomes	Control (Mild) vs Case (Moderate + Severe)	2	60307203	rs17024964	2	60304301	rs74568966	0.0411752	Weak
1KGenomes	Control (Mild) vs Case (Moderate + Severe)	2	60307203	rs17024964	2	60306834	rs6545801	0.938302	Strong
1KGenomes	Control (Mild) vs Case (Moderate + Severe)	2	60307203	rs17024964	2	60307064	rs6545803	0.938302	Strong
1KGenomes	Control (Mild) vs Case (Moderate + Severe)	2	60307203	rs17024964	2	60307089	rs35575084	0.995898	Strong
1KGenomes	Control (Mild) vs Case (Moderate + Severe)	2	60307203	rs17024964	2	60307203	rs17024964	1	Suggestive SNP
1KGenomes	Control (Mild) vs Case (Moderate + Severe)	2	60307203	rs17024964	2	60307320	rs34607367	0.991798	Strong
1KGenomes	Control (Mild) vs Case (Moderate + Severe)	2	60307203	rs17024964	2	60308557	rs35998257	0.979609	Strong
1KGenomes	Control (Mild) vs Case (Moderate + Severe)	2	60307203	rs17024964	2	60310208	rs35196779	0.959658	Strong
1KGenomes	Control (Mild) vs Case (Moderate + Severe)	2	60307203	rs17024964	2	60324666	rs1512226	0.0134691	Weak
1KGenomes	Control (Mild) vs Case (Moderate + Severe)	2	60307203	rs17024964	2	60371537	rs4672388	0.0298404	Weak
1KGenomes	Control (Mild) vs Case (Moderate + Severe)	2	60307203	rs17024964	2	60372462	rs1003691	0.0304946	Weak
1KGenomes	Control (Mild) vs Case (Moderate + Severe)	2	60307320	rs34607367	2	60294770	rs12615061	0.0956597	Weak
1KGenomes	Control (Mild) vs Case (Moderate + Severe)	2	60307320	rs34607367	2	60302524	rs13406409	0.042722	Weak
1KGenomes	Control (Mild) vs Case (Moderate + Severe)	2	60307320	rs34607367	2	60303121	rs12618288	0.042722	Weak
1KGenomes	Control (Mild) vs Case (Moderate + Severe)	2	60307320	rs34607367	2	60303567	rs876207	0.0794032	Weak
1KGenomes	Control (Mild) vs Case (Moderate + Severe)	2	60307320	rs34607367	2	60304301	rs74568966	0.0425062	Weak
1KGenomes	Control (Mild) vs Case (Moderate + Severe)	2	60307320	rs34607367	2	60306834	rs6545801	0.930816	Strong
1KGenomes	Control (Mild) vs Case (Moderate + Severe)	2	60307320	rs34607367	2	60307064	rs6545803	0.930816	Strong
1KGenomes	Control (Mild) vs Case (Moderate + Severe)	2	60307320	rs34607367	2	60307089	rs35575084	0.995898	Strong
1KGenomes	Control (Mild) vs Case (Moderate + Severe)	2	60307320	rs34607367	2	60307203	rs17024964	0.991798	Strong
1KGenomes	Control (Mild) vs Case (Moderate + Severe)	2	60307320	rs34607367	2	60307320	rs34607367	1	Suggestive SNP
1KGenomes	Control (Mild) vs Case (Moderate + Severe)	2	60307320	rs34607367	2	60308557	rs35998257	0.9794	Strong
1KGenomes	Control (Mild) vs Case (Moderate + Severe)	2	60307320	rs34607367	2	60310208	rs35196779	0.951088	Strong
1KGenomes	Control (Mild) vs Case (Moderate + Severe)	2	60307320	rs34607367	2	60324666	rs1512226	0.0126277	Weak
1KGenomes	Control (Mild) vs Case (Moderate + Severe)	2	60307320	rs34607367	2	60371537	rs4672388	0.0274606	Weak
1KGenomes	Control (Mild) vs Case (Moderate + Severe)	2	60307320	rs34607367	2	60372462	rs1003691	0.02809	Weak
IndiGen	Control (Mild) vs Case (Moderate + Severe)	8	22167010	rs10096505	8	22089026	rs1308317495	0.00172049	Weak
IndiGen	Control (Mild) vs Case (Moderate + Severe)	8	22167010	rs10096505	8	22089027	rs75703843	0.00172049	Weak
IndiGen	Control (Mild) vs Case (Moderate + Severe)	8	22167010	rs10096505	8	22089468	rs12547987	0.00172049	Weak
IndiGen	Control (Mild) vs Case (Moderate + Severe)	8	22167010	rs10096505	8	22089703	rs73223800	0.00172049	Weak
IndiGen	Control (Mild) vs Case (Moderate + Severe)	8	22167010	rs10096505	8	22137438	rs12678092	7.41e-05	Weak
IndiGen	Control (Mild) vs Case (Moderate + Severe)	8	22167010	rs10096505	8	22137439	rs12679410	7.41e-05	Weak
IndiGen	Control (Mild) vs Case (Moderate + Severe)	8	22167010	rs10096505	8	22137584	rs12676497	7.41e-05	Weak
IndiGen	Control (Mild) vs Case (Moderate + Severe)	8	22167010	rs10096505	8	22138298	rs139843046	7.41e-05	Weak
IndiGen	Control (Mild) vs Case (Moderate + Severe)	8	22167010	rs10096505	8	22139104	rs56401147	7.41e-05	Weak
IndiGen	Control (Mild) vs Case (Moderate + Severe)	8	22167010	rs10096505	8	22146940	rs11550100	7.41e-05	Weak
IndiGen	Control (Mild) vs Case (Moderate + Severe)	8	22167010	rs10096505	8	22147677	rs73225817	7.41e-05	Weak
IndiGen	Control (Mild) vs Case (Moderate + Severe)	8	22167010	rs10096505	8	22148067	rs11550101	7.41e-05	Weak
IndiGen	Control (Mild) vs Case (Moderate + Severe)	8	22167010	rs10096505	8	22149196	rs56377219	7.41e-05	Weak
IndiGen	Control (Mild) vs Case (Moderate + Severe)	8	22167010	rs10096505	8	22149780	rs12679786	7.41e-05	Weak
IndiGen	Control (Mild) vs Case (Moderate + Severe)	8	22167010	rs10096505	8	22149987	rs56085103	7.41e-05	Weak
IndiGen	Control (Mild) vs Case (Moderate + Severe)	8	22167010	rs10096505	8	22150967	rs7838257	7.41e-05	Weak
IndiGen	Control (Mild) vs Case (Moderate + Severe)	8	22167010	rs10096505	8	22158619	rs8192309	0.0364335	Weak
IndiGen	Control (Mild) vs Case (Moderate + Severe)	8	22167010	rs10096505	8	22159430	rs8192313	0.0765695	Weak
IndiGen	Control (Mild) vs Case (Moderate + Severe)	8	22167010	rs10096505	8	22162553	rs13248346	0.00203334	Weak
IndiGen	Control (Mild) vs Case (Moderate + Severe)	8	22167010	rs10096505	8	22163776	rs2070686	0.171185	Weak
IndiGen	Control (Mild) vs Case (Moderate + Severe)	8	22167010	rs10096505	8	22163875	rs2070687	0.118049	Weak
IndiGen	Control (Mild) vs Case (Moderate + Severe)	8	22167010	rs10096505	8	22164004	rs1124	0.318313	Weak
IndiGen	Control (Mild) vs Case (Moderate + Severe)	8	22167010	rs10096505	8	22164226	rs3216166	0.318313	Weak
IndiGen	Control (Mild) vs Case (Moderate + Severe)	8	22167010	rs10096505	8	22164370	rs7592	0.318313	Weak
IndiGen	Control (Mild) vs Case (Moderate + Severe)	8	22167010	rs10096505	8	22164420	rs1126931	0.344588	Weak
IndiGen	Control (Mild) vs Case (Moderate + Severe)	8	22167010	rs10096505	8	22164421	rs1139547	0.416593	Weak
IndiGen	Control (Mild) vs Case (Moderate + Severe)	8	22167010	rs10096505	8	22165142	rs1230903816	0.344588	Weak
IndiGen	Control (Mild) vs Case (Moderate + Severe)	8	22167010	rs10096505	8	22166142	rs12544208	0.0469417	Weak
IndiGen	Control (Mild) vs Case (Moderate + Severe)	8	22167010	rs10096505	8	22166244	rs12542681	0.0469417	Weak
IndiGen	Control (Mild) vs Case (Moderate + Severe)	8	22167010	rs10096505	8	22166649	rs4348488	0.563369	Moderate
IndiGen	Control (Mild) vs Case (Moderate + Severe)	8	22167010	rs10096505	8	22166865	rs78021388	0.165573	Weak
IndiGen	Control (Mild) vs Case (Moderate + Severe)	8	22167010	rs10096505	8	22167962	rs7812716	0.429795	Weak
IndiGen	Control (Mild) vs Case (Moderate + Severe)	8	22167010	rs10096505	8	22168167	rs7837768	0.429795	Weak
IndiGen	Control (Mild) vs Case (Moderate + Severe)	8	22167010	rs10096505	8	22174700	rs11779108	0.0581131	Weak
IndiGen	Control (Mild) vs Case (Moderate + Severe)	8	22167010	rs10096505	8	22175922	rs11777932	0.0581131	Weak
IndiGen	Control (Mild) vs Case (Moderate + Severe)	8	22167010	rs10096505	8	22176884	rs143265093	0.0581131	Weak
IndiGen	Control (Mild) vs Case (Moderate + Severe)	8	22167010	rs10096505	8	22180730	rs75173022	0.0581131	Weak
IndiGen	Control (Mild) vs Case (Moderate + Severe)	8	22167010	rs10096505	8	22181439	rs7838961	0.311789	Weak
IndiGen	Control (Mild) vs Case (Moderate + Severe)	8	22167010	rs10096505	8	22202093	rs13257482	0.0002649	Weak
IndiGen	Control (Mild) vs Case (Moderate + Severe)	8	22167010	rs10096505	8	22208624	rs6983152	0.0440889	Weak
IndiGen	Control (Mild) vs Case (Moderate + Severe)	8	22167010	rs10096505	8	22167010	rs10096505	1	Suggestive SNP
IndiGen	Control (Mild) vs Case (Moderate + Severe)	8	22167010	rs10096505	8	22163524	rs4715	0.318313	Weak
IndiGen	Control (Mild) vs Case (Moderate + Severe)	8	22167010	rs10096505	8	22165236	rs111596355	0.548171	Moderate
IndiGen	Control (Mild) vs Case (Moderate + Severe)	8	22167010	rs10096505	8	22168131	rs7812993	0.564928	Moderate
IndiGen	Control (Mild) vs Case (Moderate + Severe)	8	22167010	rs10096505	8	22171155	rs4872360	0.551827	Moderate
1KGenomes	Recovered vs Deceased	13	36650644	rs9547631	13	36553236	rs17054128	0.00295086	Weak
1KGenomes	Recovered vs Deceased	13	36650644	rs9547631	13	36553772	rs730412	0.00661015	Weak
1KGenomes	Recovered vs Deceased	13	36650644	rs9547631	13	36555421	rs9547605	0.0062194	Weak
1KGenomes	Recovered vs Deceased	13	36650644	rs9547631	13	36555449	rs9547606	0.0062194	Weak
1KGenomes	Recovered vs Deceased	13	36650644	rs9547631	13	36558965	rs9547607	0.00735718	Weak
1KGenomes	Recovered vs Deceased	13	36650644	rs9547631	13	36559357	rs9594159	0.00656503	Weak
1KGenomes	Recovered vs Deceased	13	36650644	rs9547631	13	36560328	rs1400899	0.00776811	Weak
1KGenomes	Recovered vs Deceased	13	36650644	rs9547631	13	36561444	rs73540449	0.00263358	Weak
1KGenomes	Recovered vs Deceased	13	36650644	rs9547631	13	36576639	rs7989572	0.171282	Weak
1KGenomes	Recovered vs Deceased	13	36650644	rs9547631	13	36576846	rs7995400	0.142284	Weak
1KGenomes	Recovered vs Deceased	13	36650644	rs9547631	13	36579948	rs4943394	0.138404	Weak
1KGenomes	Recovered vs Deceased	13	36650644	rs9547631	13	36643322	rs9547628	0.158636	Weak
1KGenomes	Recovered vs Deceased	13	36650644	rs9547631	13	36650046	rs79063963	0.18916	Weak
1KGenomes	Recovered vs Deceased	13	36650644	rs9547631	13	36650380	rs9531973	0.821537	Strong
1KGenomes	Recovered vs Deceased	13	36650644	rs9547631	13	36650644	rs9547631	1	Suggestive SNP
1KGenomes	Recovered vs Deceased	13	36650644	rs9547631	13	36651729	rs9547632	0.190283	Weak
1KGenomes	Recovered vs Deceased	13	36650644	rs9547631	13	36654278	rs9547634	0.190283	Weak
1KGenomes	Recovered vs Deceased	13	36650644	rs9547631	13	36655801	rs4943401	0.190283	Weak
1KGenomes	Recovered vs Deceased	13	36650644	rs9547631	13	36655911	rs1850535	0.962856	Strong
1KGenomes	Recovered vs Deceased	13	36650644	rs9547631	13	36658846	rs4082997	0.190283	Weak
1KGenomes	Recovered vs Deceased	13	36650644	rs9547631	13	36663289	rs9547636	0.190283	Weak
1KGenomes	Recovered vs Deceased	13	36650644	rs9547631	13	36663405	rs9547637	0.190283	Weak
1KGenomes	Recovered vs Deceased	13	36650644	rs9547631	13	36665091	rs7332981	0.0202945	Weak
1KGenomes	Recovered vs Deceased	13	36650644	rs9547631	13	36666498	rs73173335	0.0790231	Weak
1KGenomes	Recovered vs Deceased	13	36650644	rs9547631	13	36729039	rs12428837	6.04e-05	Weak
1KGenomes	Recovered vs Deceased	13	36655911	rs1850535	13	36558965	rs9547607	0.012777	Weak
1KGenomes	Recovered vs Deceased	13	36655911	rs1850535	13	36559357	rs9594159	0.011797	Weak
1KGenomes	Recovered vs Deceased	13	36655911	rs1850535	13	36560328	rs1400899	0.013133	Weak
1KGenomes	Recovered vs Deceased	13	36655911	rs1850535	13	36561444	rs73540449	0.001486	Weak
1KGenomes	Recovered vs Deceased	13	36655911	rs1850535	13	36576639	rs7989572	0.148976	Weak
1KGenomes	Recovered vs Deceased	13	36655911	rs1850535	13	36576846	rs7995400	0.123309	Weak
1KGenomes	Recovered vs Deceased	13	36655911	rs1850535	13	36579948	rs4943394	0.120528	Weak
1KGenomes	Recovered vs Deceased	13	36655911	rs1850535	13	36643322	rs9547628	0.16098	Weak
1KGenomes	Recovered vs Deceased	13	36655911	rs1850535	13	36650046	rs79063963	0.189005	Weak
1KGenomes	Recovered vs Deceased	13	36655911	rs1850535	13	36650380	rs9531973	0.78866	Weak
1KGenomes	Recovered vs Deceased	13	36655911	rs1850535	13	36650644	rs9547631	0.962856	Strong
1KGenomes	Recovered vs Deceased	13	36655911	rs1850535	13	36651729	rs9547632	0.190202	Weak
1KGenomes	Recovered vs Deceased	13	36655911	rs1850535	13	36654278	rs9547634	0.190202	Weak
1KGenomes	Recovered vs Deceased	13	36655911	rs1850535	13	36655801	rs4943401	0.190202	Weak
1KGenomes	Recovered vs Deceased	13	36655911	rs1850535	13	36655911	rs1850535	1	Suggestive SNP
1KGenomes	Recovered vs Deceased	13	36655911	rs1850535	13	36658846	rs4082997	0.190202	Weak
1KGenomes	Recovered vs Deceased	13	36655911	rs1850535	13	36663289	rs9547636	0.190202	Weak
1KGenomes	Recovered vs Deceased	13	36655911	rs1850535	13	36663405	rs9547637	0.190202	Weak
1KGenomes	Recovered vs Deceased	13	36655911	rs1850535	13	36665091	rs7332981	0.042684	Weak
1KGenomes	Recovered vs Deceased	13	36655911	rs1850535	13	36666498	rs73173335	0.075308	Weak
1KGenomes	Recovered vs Deceased	13	36655911	rs1850535	13	36729039	rs12428837	0.000209	Weak
IndiGen	Recovered vs Deceased	2	739515	rs78554880	2	640959	rs60028831	0.0004083	Weak
IndiGen	Recovered vs Deceased	2	739515	rs78554880	2	641048	rs35625975	6e-07	Weak
IndiGen	Recovered vs Deceased	2	739515	rs78554880	2	646159	rs35941143	6e-07	Weak
IndiGen	Recovered vs Deceased	2	739515	rs78554880	2	646857	rs56963225	0.0004083	Weak
IndiGen	Recovered vs Deceased	2	739515	rs78554880	2	648527	rs4640417	0.0004083	Weak
IndiGen	Recovered vs Deceased	2	739515	rs78554880	2	648899	rs4611674	0.0004083	Weak
IndiGen	Recovered vs Deceased	2	739515	rs78554880	2	649135	rs7579231	0.0004083	Weak
IndiGen	Recovered vs Deceased	2	739515	rs78554880	2	651599	rs1879523	0.0004083	Weak
IndiGen	Recovered vs Deceased	2	739515	rs78554880	2	656289	rs5828779	4.08e-05	Weak
IndiGen	Recovered vs Deceased	2	739515	rs78554880	2	656312	rs1317005	4.08e-05	Weak
IndiGen	Recovered vs Deceased	2	739515	rs78554880	2	656450	rs1317006	4.08e-05	Weak
IndiGen	Recovered vs Deceased	2	739515	rs78554880	2	656741	rs1316389	4.08e-05	Weak
IndiGen	Recovered vs Deceased	2	739515	rs78554880	2	656973	rs1316388	4.08e-05	Weak
IndiGen	Recovered vs Deceased	2	739515	rs78554880	2	657088	rs1316387	4.08e-05	Weak
IndiGen	Recovered vs Deceased	2	739515	rs78554880	2	657569	rs7574078	4.08e-05	Weak
IndiGen	Recovered vs Deceased	2	739515	rs78554880	2	657954	rs17042288	4.08e-05	Weak
IndiGen	Recovered vs Deceased	2	739515	rs78554880	2	658149	rs60715336	4.08e-05	Weak
IndiGen	Recovered vs Deceased	2	739515	rs78554880	2	658157	rs17042292	4.08e-05	Weak
IndiGen	Recovered vs Deceased	2	739515	rs78554880	2	658385	rs369317956	4.08e-05	Weak
IndiGen	Recovered vs Deceased	2	739515	rs78554880	2	658415	rs56123710	4.08e-05	Weak
IndiGen	Recovered vs Deceased	2	739515	rs78554880	2	658419	rs56224375	4.08e-05	Weak
IndiGen	Recovered vs Deceased	2	739515	rs78554880	2	658443	rs56026079	4.08e-05	Weak
IndiGen	Recovered vs Deceased	2	739515	rs78554880	2	658459	rs115542712	4.08e-05	Weak
IndiGen	Recovered vs Deceased	2	739515	rs78554880	2	658461	rs115796518	4.08e-05	Weak
IndiGen	Recovered vs Deceased	2	739515	rs78554880	2	658464	rs80242578	4.08e-05	Weak
IndiGen	Recovered vs Deceased	2	739515	rs78554880	2	658595	rs7596758	4.08e-05	Weak
IndiGen	Recovered vs Deceased	2	739515	rs78554880	2	658937	rs6548243	4.08e-05	Weak
IndiGen	Recovered vs Deceased	2	739515	rs78554880	2	659111	rs1000848211	3.33e-05	Weak
IndiGen	Recovered vs Deceased	2	739515	rs78554880	2	659218	rs6548245	3.33e-05	Weak
IndiGen	Recovered vs Deceased	2	739515	rs78554880	2	659384	rs7596985	4.94e-05	Weak
IndiGen	Recovered vs Deceased	2	739515	rs78554880	2	659544	rs6548248	3.33e-05	Weak
IndiGen	Recovered vs Deceased	2	739515	rs78554880	2	659788	rs7597461	3.33e-05	Weak
IndiGen	Recovered vs Deceased	2	739515	rs78554880	2	659958	rs7592497	3.33e-05	Weak
IndiGen	Recovered vs Deceased	2	739515	rs78554880	2	662469	rs368021169	0.0228449	Weak
IndiGen	Recovered vs Deceased	2	739515	rs78554880	2	666610	rs13392582	0.0228449	Weak
IndiGen	Recovered vs Deceased	2	739515	rs78554880	2	668618	rs17729501	0.0228449	Weak
IndiGen	Recovered vs Deceased	2	739515	rs78554880	2	669023	rs3187671	0.0228449	Weak
IndiGen	Recovered vs Deceased	2	739515	rs78554880	2	670125	rs73153245	0.0193655	Weak
IndiGen	Recovered vs Deceased	2	739515	rs78554880	2	671180	rs73153246	0.0228449	Weak
IndiGen	Recovered vs Deceased	2	739515	rs78554880	2	671260	rs10172821	0.0228449	Weak
IndiGen	Recovered vs Deceased	2	739515	rs78554880	2	672080	rs73153249	0.0228449	Weak
IndiGen	Recovered vs Deceased	2	739515	rs78554880	2	672976	rs58078949	0.0228449	Weak
IndiGen	Recovered vs Deceased	2	739515	rs78554880	2	676782	rs73153267	0.0228449	Weak
IndiGen	Recovered vs Deceased	2	739515	rs78554880	2	677295	rs3210390	0.0228449	Weak
IndiGen	Recovered vs Deceased	2	739515	rs78554880	2	678118	rs1165392223	0.0250139	Weak
IndiGen	Recovered vs Deceased	2	739515	rs78554880	2	678591	rs34580856	0.0259315	Weak
IndiGen	Recovered vs Deceased	2	739515	rs78554880	2	678969	rs1317961	0.0182168	Weak
IndiGen	Recovered vs Deceased	2	739515	rs78554880	2	716503	rs4372938	0.0289999	Weak
IndiGen	Recovered vs Deceased	2	739515	rs78554880	2	718347	rs10460600	0.0289999	Weak
IndiGen	Recovered vs Deceased	2	739515	rs78554880	2	718744	rs10192856	0.0289999	Weak
IndiGen	Recovered vs Deceased	2	739515	rs78554880	2	720238	rs60468055	0.0289999	Weak
IndiGen	Recovered vs Deceased	2	739515	rs78554880	2	731508	rs11897919	0.632973	Moderate
IndiGen	Recovered vs Deceased	2	739515	rs78554880	2	731648	rs36014832	0.711051	Moderate
IndiGen	Recovered vs Deceased	2	739515	rs78554880	2	733534	rs13428401	0.711051	Moderate
IndiGen	Recovered vs Deceased	2	739515	rs78554880	2	735126	rs79810963	0.711051	Moderate
IndiGen	Recovered vs Deceased	2	739515	rs78554880	2	736609	rs76143486	0.711051	Moderate
IndiGen	Recovered vs Deceased	2	739515	rs78554880	2	739515	rs78554880	1	Suggestive SNP
IndiGen	Recovered vs Deceased	2	739515	rs78554880	2	743200	rs112982286	1	Strong
IndiGen	Recovered vs Deceased	2	739515	rs78554880	2	743856	rs111390553	1	Strong
IndiGen	Recovered vs Deceased	2	739515	rs78554880	2	745846	rs79900659	1	Strong
IndiGen	Recovered vs Deceased	2	739515	rs78554880	2	749467	rs4468850	0.0964236	Weak
IndiGen	Recovered vs Deceased	2	739515	rs78554880	2	750078	rs4335978	0.0964236	Weak
IndiGen	Recovered vs Deceased	2	739515	rs78554880	2	751300	rs11127506	0.0964236	Weak
IndiGen	Recovered vs Deceased	2	739515	rs78554880	2	752530	rs4854369	0.0964236	Weak
IndiGen	Recovered vs Deceased	2	739515	rs78554880	2	755718	rs11691064	0.0956378	Weak
IndiGen	Recovered vs Deceased	2	739515	rs78554880	2	757786	rs12621177	0.0119109	Weak
IndiGen	Recovered vs Deceased	2	739515	rs78554880	2	757844	rs13429228	0.0956378	Weak
IndiGen	Recovered vs Deceased	2	739515	rs78554880	2	763683	rs4854376	0.0119109	Weak
IndiGen	Recovered vs Deceased	2	739515	rs78554880	2	764357	rs4854276	0.0956378	Weak
IndiGen	Recovered vs Deceased	2	739515	rs78554880	2	766081	rs6753699	0.0956378	Weak
IndiGen	Recovered vs Deceased	2	739515	rs78554880	2	766414	rs60367761	0.0956378	Weak
IndiGen	Recovered vs Deceased	2	739515	rs78554880	2	778439	rs12618964	0.0069958	Weak
IndiGen	Recovered vs Deceased	2	739515	rs78554880	2	789749	rs6730723	0.0441142	Weak
IndiGen	Recovered vs Deceased	2	739515	rs78554880	2	790109	rs11682282	0.02166	Weak
IndiGen	Recovered vs Deceased	2	739515	rs78554880	2	790647	rs6733672	0.0441142	Weak
IndiGen	Recovered vs Deceased	2	739515	rs78554880	2	790883	rs6724629	0.0220897	Weak
IndiGen	Recovered vs Deceased	2	739515	rs78554880	2	792178	rs11685432	0.0220897	Weak
IndiGen	Recovered vs Deceased	2	739515	rs78554880	2	792203	rs11689911	0.0220897	Weak
IndiGen	Recovered vs Deceased	2	739515	rs78554880	2	792398	rs7571499	0.0220897	Weak
IndiGen	Recovered vs Deceased	2	739515	rs78554880	2	792454	rs7590548	0.0055815	Weak
IndiGen	Recovered vs Deceased	2	739515	rs78554880	2	792516	rs7582159	0.0220897	Weak
IndiGen	Recovered vs Deceased	2	739515	rs78554880	2	792880	rs7582494	0.0220897	Weak
IndiGen	Recovered vs Deceased	2	739515	rs78554880	2	793294	rs61346502	0.0220897	Weak
IndiGen	Recovered vs Deceased	2	739515	rs78554880	2	793373	rs61184041	0.0220897	Weak
IndiGen	Recovered vs Deceased	2	739515	rs78554880	2	794005	rs11127513	0.0164108	Weak
IndiGen	Recovered vs Deceased	2	739515	rs78554880	2	794078	rs11127514	0.0164108	Weak
IndiGen	Recovered vs Deceased	2	739515	rs78554880	2	794226	rs11127515	0.0164108	Weak
IndiGen	Recovered vs Deceased	2	739515	rs78554880	2	794979	rs34416867	0.0220897	Weak
IndiGen	Recovered vs Deceased	2	739515	rs78554880	2	795072	rs56344541	0.0220897	Weak
IndiGen	Recovered vs Deceased	2	739515	rs78554880	2	795155	rs76475075	0.0166495	Weak
IndiGen	Recovered vs Deceased	2	739515	rs78554880	2	795879	rs13430692	0.0233901	Weak
IndiGen	Recovered vs Deceased	2	739515	rs78554880	2	795921	rs12714420	0.0426554	Weak
IndiGen	Recovered vs Deceased	2	739515	rs78554880	2	796502	rs6754187	0.0191453	Weak
IndiGen	Recovered vs Deceased	2	739515	rs78554880	2	796534	rs6737221	0.0204175	Weak
IndiGen	Recovered vs Deceased	2	739515	rs78554880	2	797196	rs1273898742	0.0006098	Weak
IndiGen	Recovered vs Deceased	2	739515	rs78554880	2	798225	rs13430755	0.0191453	Weak
IndiGen	Recovered vs Deceased	2	739515	rs78554880	2	798349	rs6704614	0.0191453	Weak
IndiGen	Recovered vs Deceased	2	739515	rs78554880	2	798357	rs6756420	0.0178924	Weak
IndiGen	Recovered vs Deceased	2	739515	rs78554880	2	798569	rs60264070	0.0181523	Weak
IndiGen	Recovered vs Deceased	2	739515	rs78554880	2	798707	rs6548254	0.0178924	Weak
IndiGen	Recovered vs Deceased	2	739515	rs78554880	2	799338	rs34410362	0.0178924	Weak
IndiGen	Recovered vs Deceased	2	739515	rs78554880	2	799714	rs59641969	0.0191453	Weak
IndiGen	Recovered vs Deceased	2	739515	rs78554880	2	799715	rs59839775	0.0191453	Weak
IndiGen	Recovered vs Deceased	2	739515	rs78554880	2	799724	rs7608607	0.0191453	Weak
IndiGen	Recovered vs Deceased	2	739515	rs78554880	2	799741	rs9677684	0.0443878	Weak
IndiGen	Recovered vs Deceased	2	739515	rs78554880	2	799748	rs9677685	0.0443878	Weak
IndiGen	Recovered vs Deceased	2	739515	rs78554880	2	799788	rs12990002	0.0191453	Weak
IndiGen	Recovered vs Deceased	2	739515	rs78554880	2	799869	rs13009924	0.0191453	Weak
IndiGen	Recovered vs Deceased	2	739515	rs78554880	2	799962	rs9677696	0.0054448	Weak
IndiGen	Recovered vs Deceased	2	739515	rs78554880	2	799984	rs9677145	0.0054448	Weak
IndiGen	Recovered vs Deceased	2	739515	rs78554880	2	800272	rs181788106	0.0191453	Weak
IndiGen	Recovered vs Deceased	2	739515	rs78554880	2	801107	rs13422357	0.0178924	Weak
IndiGen	Recovered vs Deceased	2	739515	rs78554880	2	801474	rs13432768	0.0191453	Weak
IndiGen	Recovered vs Deceased	2	739515	rs78554880	2	802360	rs200794105	0.0054448	Weak
IndiGen	Recovered vs Deceased	2	739515	rs78554880	2	802379	rs62104780	0.0476867	Weak
IndiGen	Recovered vs Deceased	2	739515	rs78554880	2	802458	rs79632749	0.0191453	Weak
IndiGen	Recovered vs Deceased	2	739515	rs78554880	2	803023	rs12999043	0.0178924	Weak
IndiGen	Recovered vs Deceased	2	739515	rs78554880	2	803052	rs12999061	0.0212818	Weak
IndiGen	Recovered vs Deceased	2	739515	rs78554880	2	803465	rs9677687	0.0476867	Weak
IndiGen	Recovered vs Deceased	2	739515	rs78554880	2	803809	rs148650717	0.0178924	Weak
IndiGen	Recovered vs Deceased	2	739515	rs78554880	2	805104	rs200143609	0.0054448	Weak
IndiGen	Recovered vs Deceased	2	739515	rs78554880	2	805117	rs200916530	0.0178924	Weak
IndiGen	Recovered vs Deceased	2	739515	rs78554880	2	805863	rs6548255	0.0476867	Weak
IndiGen	Recovered vs Deceased	2	739515	rs78554880	2	806072	rs13020113	0.0191453	Weak
IndiGen	Recovered vs Deceased	2	739515	rs78554880	2	806742	rs12465841	0.0476867	Weak
IndiGen	Recovered vs Deceased	2	739515	rs78554880	2	806794	rs35084406	0.0178924	Weak
IndiGen	Recovered vs Deceased	2	739515	rs78554880	2	807266	rs6714049	0.0218386	Weak
IndiGen	Recovered vs Deceased	2	739515	rs78554880	2	807568	rs6720144	0.0218386	Weak
IndiGen	Recovered vs Deceased	2	739515	rs78554880	2	807617	rs6720228	0.0178924	Weak
IndiGen	Recovered vs Deceased	2	739515	rs78554880	2	808537	rs12473846	0.0054448	Weak
IndiGen	Recovered vs Deceased	2	739515	rs78554880	2	810757	rs36155819	0.0178924	Weak
IndiGen	Recovered vs Deceased	2	739515	rs78554880	2	810811	rs878954340	0.0001742	Weak
IndiGen	Recovered vs Deceased	2	739515	rs78554880	2	811511	rs1167583051	0.0178924	Weak
IndiGen	Recovered vs Deceased	2	739515	rs78554880	2	811513	rs1395770396	0.0178924	Weak
IndiGen	Recovered vs Deceased	2	739515	rs78554880	2	811514	rs1186772351	0.0178924	Weak
IndiGen	Recovered vs Deceased	2	739515	rs78554880	2	811722	rs879139787	0.0002024	Weak
IndiGen	Recovered vs Deceased	2	739515	rs78554880	2	811927	rs879034938	0.0340433	Weak
IndiGen	Recovered vs Deceased	2	739515	rs78554880	2	812020	rs879015286	0.0002024	Weak
IndiGen	Recovered vs Deceased	2	739515	rs78554880	2	812471	rs36160532	0.0178924	Weak
IndiGen	Recovered vs Deceased	2	739515	rs78554880	2	813021	rs3924908	0.0178924	Weak
IndiGen	Recovered vs Deceased	2	739515	rs78554880	2	813331	rs879180600	0.0178924	Weak
IndiGen	Recovered vs Deceased	2	739515	rs78554880	2	813435	rs878961791	0.0002024	Weak
IndiGen	Recovered vs Deceased	2	739515	rs78554880	2	813918	rs9309735	0.0343195	Weak
IndiGen	Recovered vs Deceased	2	743200	rs112982286	2	646159	rs35941143	1e-06	Weak
IndiGen	Recovered vs Deceased	2	743200	rs112982286	2	646857	rs56963225	0.000408	Weak
IndiGen	Recovered vs Deceased	2	743200	rs112982286	2	648527	rs4640417	0.000408	Weak
IndiGen	Recovered vs Deceased	2	743200	rs112982286	2	648899	rs4611674	0.000408	Weak
IndiGen	Recovered vs Deceased	2	743200	rs112982286	2	649135	rs7579231	0.000408	Weak
IndiGen	Recovered vs Deceased	2	743200	rs112982286	2	651599	rs1879523	0.000408	Weak
IndiGen	Recovered vs Deceased	2	743200	rs112982286	2	656289	rs5828779	4.1e-05	Weak
IndiGen	Recovered vs Deceased	2	743200	rs112982286	2	656312	rs1317005	4.1e-05	Weak
IndiGen	Recovered vs Deceased	2	743200	rs112982286	2	656450	rs1317006	4.1e-05	Weak
IndiGen	Recovered vs Deceased	2	743200	rs112982286	2	656741	rs1316389	4.1e-05	Weak
IndiGen	Recovered vs Deceased	2	743200	rs112982286	2	656973	rs1316388	4.1e-05	Weak
IndiGen	Recovered vs Deceased	2	743200	rs112982286	2	657088	rs1316387	4.1e-05	Weak
IndiGen	Recovered vs Deceased	2	743200	rs112982286	2	657569	rs7574078	4.1e-05	Weak
IndiGen	Recovered vs Deceased	2	743200	rs112982286	2	657954	rs17042288	4.1e-05	Weak
IndiGen	Recovered vs Deceased	2	743200	rs112982286	2	658149	rs60715336	4.1e-05	Weak
IndiGen	Recovered vs Deceased	2	743200	rs112982286	2	658157	rs17042292	4.1e-05	Weak
IndiGen	Recovered vs Deceased	2	743200	rs112982286	2	658385	rs369317956	4.1e-05	Weak
IndiGen	Recovered vs Deceased	2	743200	rs112982286	2	658415	rs56123710	4.1e-05	Weak
IndiGen	Recovered vs Deceased	2	743200	rs112982286	2	658419	rs56224375	4.1e-05	Weak
IndiGen	Recovered vs Deceased	2	743200	rs112982286	2	658443	rs56026079	4.1e-05	Weak
IndiGen	Recovered vs Deceased	2	743200	rs112982286	2	658459	rs115542712	4.1e-05	Weak
IndiGen	Recovered vs Deceased	2	743200	rs112982286	2	658461	rs115796518	4.1e-05	Weak
IndiGen	Recovered vs Deceased	2	743200	rs112982286	2	658464	rs80242578	4.1e-05	Weak
IndiGen	Recovered vs Deceased	2	743200	rs112982286	2	658595	rs7596758	4.1e-05	Weak
IndiGen	Recovered vs Deceased	2	743200	rs112982286	2	658937	rs6548243	4.1e-05	Weak
IndiGen	Recovered vs Deceased	2	743200	rs112982286	2	659111	rs1000848211	3.3e-05	Weak
IndiGen	Recovered vs Deceased	2	743200	rs112982286	2	659218	rs6548245	3.3e-05	Weak
IndiGen	Recovered vs Deceased	2	743200	rs112982286	2	659384	rs7596985	4.9e-05	Weak
IndiGen	Recovered vs Deceased	2	743200	rs112982286	2	659544	rs6548248	3.3e-05	Weak
IndiGen	Recovered vs Deceased	2	743200	rs112982286	2	659788	rs7597461	3.3e-05	Weak
IndiGen	Recovered vs Deceased	2	743200	rs112982286	2	659958	rs7592497	3.3e-05	Weak
IndiGen	Recovered vs Deceased	2	743200	rs112982286	2	662469	rs368021169	0.022845	Weak
IndiGen	Recovered vs Deceased	2	743200	rs112982286	2	666610	rs13392582	0.022845	Weak
IndiGen	Recovered vs Deceased	2	743200	rs112982286	2	668618	rs17729501	0.022845	Weak
IndiGen	Recovered vs Deceased	2	743200	rs112982286	2	669023	rs3187671	0.022845	Weak
IndiGen	Recovered vs Deceased	2	743200	rs112982286	2	670125	rs73153245	0.019366	Weak
IndiGen	Recovered vs Deceased	2	743200	rs112982286	2	671180	rs73153246	0.022845	Weak
IndiGen	Recovered vs Deceased	2	743200	rs112982286	2	671260	rs10172821	0.022845	Weak
IndiGen	Recovered vs Deceased	2	743200	rs112982286	2	672080	rs73153249	0.022845	Weak
IndiGen	Recovered vs Deceased	2	743200	rs112982286	2	672976	rs58078949	0.022845	Weak
IndiGen	Recovered vs Deceased	2	743200	rs112982286	2	676782	rs73153267	0.022845	Weak
IndiGen	Recovered vs Deceased	2	743200	rs112982286	2	677295	rs3210390	0.022845	Weak
IndiGen	Recovered vs Deceased	2	743200	rs112982286	2	678118	rs1165392223	0.025014	Weak
IndiGen	Recovered vs Deceased	2	743200	rs112982286	2	678591	rs34580856	0.025932	Weak
IndiGen	Recovered vs Deceased	2	743200	rs112982286	2	678969	rs1317961	0.018217	Weak
IndiGen	Recovered vs Deceased	2	743200	rs112982286	2	716503	rs4372938	0.029	Weak
IndiGen	Recovered vs Deceased	2	743200	rs112982286	2	718347	rs10460600	0.029	Weak
IndiGen	Recovered vs Deceased	2	743200	rs112982286	2	718744	rs10192856	0.029	Weak
IndiGen	Recovered vs Deceased	2	743200	rs112982286	2	720238	rs60468055	0.029	Weak
IndiGen	Recovered vs Deceased	2	743200	rs112982286	2	731508	rs11897919	0.632973	Moderate
IndiGen	Recovered vs Deceased	2	743200	rs112982286	2	731648	rs36014832	0.711051	Moderate
IndiGen	Recovered vs Deceased	2	743200	rs112982286	2	733534	rs13428401	0.711051	Moderate
IndiGen	Recovered vs Deceased	2	743200	rs112982286	2	735126	rs79810963	0.711051	Moderate
IndiGen	Recovered vs Deceased	2	743200	rs112982286	2	736609	rs76143486	0.711051	Moderate
IndiGen	Recovered vs Deceased	2	743200	rs112982286	2	739515	rs78554880	1	Strong
IndiGen	Recovered vs Deceased	2	743200	rs112982286	2	743200	rs112982286	1	Suggestive SNP
IndiGen	Recovered vs Deceased	2	743200	rs112982286	2	743856	rs111390553	1	Strong
IndiGen	Recovered vs Deceased	2	743200	rs112982286	2	745846	rs79900659	1	Strong
IndiGen	Recovered vs Deceased	2	743200	rs112982286	2	749467	rs4468850	0.096424	Weak
IndiGen	Recovered vs Deceased	2	743200	rs112982286	2	750078	rs4335978	0.096424	Weak
IndiGen	Recovered vs Deceased	2	743200	rs112982286	2	751300	rs11127506	0.096424	Weak
IndiGen	Recovered vs Deceased	2	743200	rs112982286	2	752530	rs4854369	0.096424	Weak
IndiGen	Recovered vs Deceased	2	743200	rs112982286	2	755718	rs11691064	0.095638	Weak
IndiGen	Recovered vs Deceased	2	743200	rs112982286	2	757786	rs12621177	0.011911	Weak
IndiGen	Recovered vs Deceased	2	743200	rs112982286	2	757844	rs13429228	0.095638	Weak
IndiGen	Recovered vs Deceased	2	743200	rs112982286	2	763683	rs4854376	0.011911	Weak
IndiGen	Recovered vs Deceased	2	743200	rs112982286	2	764357	rs4854276	0.095638	Weak
IndiGen	Recovered vs Deceased	2	743200	rs112982286	2	766081	rs6753699	0.095638	Weak
IndiGen	Recovered vs Deceased	2	743200	rs112982286	2	766414	rs60367761	0.095638	Weak
IndiGen	Recovered vs Deceased	2	743200	rs112982286	2	778439	rs12618964	0.006996	Weak
IndiGen	Recovered vs Deceased	2	743200	rs112982286	2	789749	rs6730723	0.044114	Weak
IndiGen	Recovered vs Deceased	2	743200	rs112982286	2	790109	rs11682282	0.02166	Weak
IndiGen	Recovered vs Deceased	2	743200	rs112982286	2	790647	rs6733672	0.044114	Weak
IndiGen	Recovered vs Deceased	2	743200	rs112982286	2	790883	rs6724629	0.02209	Weak
IndiGen	Recovered vs Deceased	2	743200	rs112982286	2	792178	rs11685432	0.02209	Weak
IndiGen	Recovered vs Deceased	2	743200	rs112982286	2	792203	rs11689911	0.02209	Weak
IndiGen	Recovered vs Deceased	2	743200	rs112982286	2	792398	rs7571499	0.02209	Weak
IndiGen	Recovered vs Deceased	2	743200	rs112982286	2	792454	rs7590548	0.005582	Weak
IndiGen	Recovered vs Deceased	2	743200	rs112982286	2	792516	rs7582159	0.02209	Weak
IndiGen	Recovered vs Deceased	2	743200	rs112982286	2	792880	rs7582494	0.02209	Weak
IndiGen	Recovered vs Deceased	2	743200	rs112982286	2	793294	rs61346502	0.02209	Weak
IndiGen	Recovered vs Deceased	2	743200	rs112982286	2	793373	rs61184041	0.02209	Weak
IndiGen	Recovered vs Deceased	2	743200	rs112982286	2	794005	rs11127513	0.016411	Weak
IndiGen	Recovered vs Deceased	2	743200	rs112982286	2	794078	rs11127514	0.016411	Weak
IndiGen	Recovered vs Deceased	2	743200	rs112982286	2	794226	rs11127515	0.016411	Weak
IndiGen	Recovered vs Deceased	2	743200	rs112982286	2	794979	rs34416867	0.02209	Weak
IndiGen	Recovered vs Deceased	2	743200	rs112982286	2	795072	rs56344541	0.02209	Weak
IndiGen	Recovered vs Deceased	2	743200	rs112982286	2	795155	rs76475075	0.01665	Weak
IndiGen	Recovered vs Deceased	2	743200	rs112982286	2	795879	rs13430692	0.02339	Weak
IndiGen	Recovered vs Deceased	2	743200	rs112982286	2	795921	rs12714420	0.042655	Weak
IndiGen	Recovered vs Deceased	2	743200	rs112982286	2	796502	rs6754187	0.019145	Weak
IndiGen	Recovered vs Deceased	2	743200	rs112982286	2	796534	rs6737221	0.020418	Weak
IndiGen	Recovered vs Deceased	2	743200	rs112982286	2	797196	rs1273898742	0.00061	Weak
IndiGen	Recovered vs Deceased	2	743200	rs112982286	2	798225	rs13430755	0.019145	Weak
IndiGen	Recovered vs Deceased	2	743200	rs112982286	2	798349	rs6704614	0.019145	Weak
IndiGen	Recovered vs Deceased	2	743200	rs112982286	2	798357	rs6756420	0.017892	Weak
IndiGen	Recovered vs Deceased	2	743200	rs112982286	2	798569	rs60264070	0.018152	Weak
IndiGen	Recovered vs Deceased	2	743200	rs112982286	2	798707	rs6548254	0.017892	Weak
IndiGen	Recovered vs Deceased	2	743200	rs112982286	2	799338	rs34410362	0.017892	Weak
IndiGen	Recovered vs Deceased	2	743200	rs112982286	2	799714	rs59641969	0.019145	Weak
IndiGen	Recovered vs Deceased	2	743200	rs112982286	2	799715	rs59839775	0.019145	Weak
IndiGen	Recovered vs Deceased	2	743200	rs112982286	2	799724	rs7608607	0.019145	Weak
IndiGen	Recovered vs Deceased	2	743200	rs112982286	2	799741	rs9677684	0.044388	Weak
IndiGen	Recovered vs Deceased	2	743200	rs112982286	2	799748	rs9677685	0.044388	Weak
IndiGen	Recovered vs Deceased	2	743200	rs112982286	2	799788	rs12990002	0.019145	Weak
IndiGen	Recovered vs Deceased	2	743200	rs112982286	2	799869	rs13009924	0.019145	Weak
IndiGen	Recovered vs Deceased	2	743200	rs112982286	2	799962	rs9677696	0.005445	Weak
IndiGen	Recovered vs Deceased	2	743200	rs112982286	2	799984	rs9677145	0.005445	Weak
IndiGen	Recovered vs Deceased	2	743200	rs112982286	2	800272	rs181788106	0.019145	Weak
IndiGen	Recovered vs Deceased	2	743200	rs112982286	2	801107	rs13422357	0.017892	Weak
IndiGen	Recovered vs Deceased	2	743200	rs112982286	2	801474	rs13432768	0.019145	Weak
IndiGen	Recovered vs Deceased	2	743200	rs112982286	2	802360	rs200794105	0.005445	Weak
IndiGen	Recovered vs Deceased	2	743200	rs112982286	2	802379	rs62104780	0.047687	Weak
IndiGen	Recovered vs Deceased	2	743200	rs112982286	2	802458	rs79632749	0.019145	Weak
IndiGen	Recovered vs Deceased	2	743200	rs112982286	2	803023	rs12999043	0.017892	Weak
IndiGen	Recovered vs Deceased	2	743200	rs112982286	2	803052	rs12999061	0.021282	Weak
IndiGen	Recovered vs Deceased	2	743200	rs112982286	2	803465	rs9677687	0.047687	Weak
IndiGen	Recovered vs Deceased	2	743200	rs112982286	2	803809	rs148650717	0.017892	Weak
IndiGen	Recovered vs Deceased	2	743200	rs112982286	2	805104	rs200143609	0.005445	Weak
IndiGen	Recovered vs Deceased	2	743200	rs112982286	2	805117	rs200916530	0.017892	Weak
IndiGen	Recovered vs Deceased	2	743200	rs112982286	2	805863	rs6548255	0.047687	Weak
IndiGen	Recovered vs Deceased	2	743200	rs112982286	2	806072	rs13020113	0.019145	Weak
IndiGen	Recovered vs Deceased	2	743200	rs112982286	2	806742	rs12465841	0.047687	Weak
IndiGen	Recovered vs Deceased	2	743200	rs112982286	2	806794	rs35084406	0.017892	Weak
IndiGen	Recovered vs Deceased	2	743200	rs112982286	2	807266	rs6714049	0.021839	Weak
IndiGen	Recovered vs Deceased	2	743200	rs112982286	2	807568	rs6720144	0.021839	Weak
IndiGen	Recovered vs Deceased	2	743200	rs112982286	2	807617	rs6720228	0.017892	Weak
IndiGen	Recovered vs Deceased	2	743200	rs112982286	2	808537	rs12473846	0.005445	Weak
IndiGen	Recovered vs Deceased	2	743200	rs112982286	2	810757	rs36155819	0.017892	Weak
IndiGen	Recovered vs Deceased	2	743200	rs112982286	2	810811	rs878954340	0.000174	Weak
IndiGen	Recovered vs Deceased	2	743200	rs112982286	2	811511	rs1167583051	0.017892	Weak
IndiGen	Recovered vs Deceased	2	743200	rs112982286	2	811513	rs1395770396	0.017892	Weak
IndiGen	Recovered vs Deceased	2	743200	rs112982286	2	811514	rs1186772351	0.017892	Weak
IndiGen	Recovered vs Deceased	2	743200	rs112982286	2	811722	rs879139787	0.000202	Weak
IndiGen	Recovered vs Deceased	2	743200	rs112982286	2	811927	rs879034938	0.034043	Weak
IndiGen	Recovered vs Deceased	2	743200	rs112982286	2	812020	rs879015286	0.000202	Weak
IndiGen	Recovered vs Deceased	2	743200	rs112982286	2	812471	rs36160532	0.017892	Weak
IndiGen	Recovered vs Deceased	2	743200	rs112982286	2	813021	rs3924908	0.017892	Weak
IndiGen	Recovered vs Deceased	2	743200	rs112982286	2	813331	rs879180600	0.017892	Weak
IndiGen	Recovered vs Deceased	2	743200	rs112982286	2	813435	rs878961791	0.000202	Weak
IndiGen	Recovered vs Deceased	2	743200	rs112982286	2	813918	rs9309735	0.03432	Weak
IndiGen	Recovered vs Deceased	2	743856	rs111390553	2	646159	rs35941143	1e-06	Weak
IndiGen	Recovered vs Deceased	2	743856	rs111390553	2	646857	rs56963225	0.000408	Weak
IndiGen	Recovered vs Deceased	2	743856	rs111390553	2	648527	rs4640417	0.000408	Weak
IndiGen	Recovered vs Deceased	2	743856	rs111390553	2	648899	rs4611674	0.000408	Weak
IndiGen	Recovered vs Deceased	2	743856	rs111390553	2	649135	rs7579231	0.000408	Weak
IndiGen	Recovered vs Deceased	2	743856	rs111390553	2	651599	rs1879523	0.000408	Weak
IndiGen	Recovered vs Deceased	2	743856	rs111390553	2	656289	rs5828779	4.1e-05	Weak
IndiGen	Recovered vs Deceased	2	743856	rs111390553	2	656312	rs1317005	4.1e-05	Weak
IndiGen	Recovered vs Deceased	2	743856	rs111390553	2	656450	rs1317006	4.1e-05	Weak
IndiGen	Recovered vs Deceased	2	743856	rs111390553	2	656741	rs1316389	4.1e-05	Weak
IndiGen	Recovered vs Deceased	2	743856	rs111390553	2	656973	rs1316388	4.1e-05	Weak
IndiGen	Recovered vs Deceased	2	743856	rs111390553	2	657088	rs1316387	4.1e-05	Weak
IndiGen	Recovered vs Deceased	2	743856	rs111390553	2	657569	rs7574078	4.1e-05	Weak
IndiGen	Recovered vs Deceased	2	743856	rs111390553	2	657954	rs17042288	4.1e-05	Weak
IndiGen	Recovered vs Deceased	2	743856	rs111390553	2	658149	rs60715336	4.1e-05	Weak
IndiGen	Recovered vs Deceased	2	743856	rs111390553	2	658157	rs17042292	4.1e-05	Weak
IndiGen	Recovered vs Deceased	2	743856	rs111390553	2	658385	rs369317956	4.1e-05	Weak
IndiGen	Recovered vs Deceased	2	743856	rs111390553	2	658415	rs56123710	4.1e-05	Weak
IndiGen	Recovered vs Deceased	2	743856	rs111390553	2	658419	rs56224375	4.1e-05	Weak
IndiGen	Recovered vs Deceased	2	743856	rs111390553	2	658443	rs56026079	4.1e-05	Weak
IndiGen	Recovered vs Deceased	2	743856	rs111390553	2	658459	rs115542712	4.1e-05	Weak
IndiGen	Recovered vs Deceased	2	743856	rs111390553	2	658461	rs115796518	4.1e-05	Weak
IndiGen	Recovered vs Deceased	2	743856	rs111390553	2	658464	rs80242578	4.1e-05	Weak
IndiGen	Recovered vs Deceased	2	743856	rs111390553	2	658595	rs7596758	4.1e-05	Weak
IndiGen	Recovered vs Deceased	2	743856	rs111390553	2	658937	rs6548243	4.1e-05	Weak
IndiGen	Recovered vs Deceased	2	743856	rs111390553	2	659111	rs1000848211	3.3e-05	Weak
IndiGen	Recovered vs Deceased	2	743856	rs111390553	2	659218	rs6548245	3.3e-05	Weak
IndiGen	Recovered vs Deceased	2	743856	rs111390553	2	659384	rs7596985	4.9e-05	Weak
IndiGen	Recovered vs Deceased	2	743856	rs111390553	2	659544	rs6548248	3.3e-05	Weak
IndiGen	Recovered vs Deceased	2	743856	rs111390553	2	659788	rs7597461	3.3e-05	Weak
IndiGen	Recovered vs Deceased	2	743856	rs111390553	2	659958	rs7592497	3.3e-05	Weak
IndiGen	Recovered vs Deceased	2	743856	rs111390553	2	662469	rs368021169	0.022845	Weak
IndiGen	Recovered vs Deceased	2	743856	rs111390553	2	666610	rs13392582	0.022845	Weak
IndiGen	Recovered vs Deceased	2	743856	rs111390553	2	668618	rs17729501	0.022845	Weak
IndiGen	Recovered vs Deceased	2	743856	rs111390553	2	669023	rs3187671	0.022845	Weak
IndiGen	Recovered vs Deceased	2	743856	rs111390553	2	670125	rs73153245	0.019366	Weak
IndiGen	Recovered vs Deceased	2	743856	rs111390553	2	671180	rs73153246	0.022845	Weak
IndiGen	Recovered vs Deceased	2	743856	rs111390553	2	671260	rs10172821	0.022845	Weak
IndiGen	Recovered vs Deceased	2	743856	rs111390553	2	672080	rs73153249	0.022845	Weak
IndiGen	Recovered vs Deceased	2	743856	rs111390553	2	672976	rs58078949	0.022845	Weak
IndiGen	Recovered vs Deceased	2	743856	rs111390553	2	676782	rs73153267	0.022845	Weak
IndiGen	Recovered vs Deceased	2	743856	rs111390553	2	677295	rs3210390	0.022845	Weak
IndiGen	Recovered vs Deceased	2	743856	rs111390553	2	678118	rs1165392223	0.025014	Weak
IndiGen	Recovered vs Deceased	2	743856	rs111390553	2	678591	rs34580856	0.025932	Weak
IndiGen	Recovered vs Deceased	2	743856	rs111390553	2	678969	rs1317961	0.018217	Weak
IndiGen	Recovered vs Deceased	2	743856	rs111390553	2	716503	rs4372938	0.029	Weak
IndiGen	Recovered vs Deceased	2	743856	rs111390553	2	718347	rs10460600	0.029	Weak
IndiGen	Recovered vs Deceased	2	743856	rs111390553	2	718744	rs10192856	0.029	Weak
IndiGen	Recovered vs Deceased	2	743856	rs111390553	2	720238	rs60468055	0.029	Weak
IndiGen	Recovered vs Deceased	2	743856	rs111390553	2	731508	rs11897919	0.632973	Moderate
IndiGen	Recovered vs Deceased	2	743856	rs111390553	2	731648	rs36014832	0.711051	Moderate
IndiGen	Recovered vs Deceased	2	743856	rs111390553	2	733534	rs13428401	0.711051	Moderate
IndiGen	Recovered vs Deceased	2	743856	rs111390553	2	735126	rs79810963	0.711051	Moderate
IndiGen	Recovered vs Deceased	2	743856	rs111390553	2	736609	rs76143486	0.711051	Moderate
IndiGen	Recovered vs Deceased	2	743856	rs111390553	2	739515	rs78554880	1	Strong
IndiGen	Recovered vs Deceased	2	743856	rs111390553	2	743200	rs112982286	1	Strong
IndiGen	Recovered vs Deceased	2	743856	rs111390553	2	743856	rs111390553	1	Suggestive SNP
IndiGen	Recovered vs Deceased	2	743856	rs111390553	2	745846	rs79900659	1	Strong
IndiGen	Recovered vs Deceased	2	743856	rs111390553	2	749467	rs4468850	0.096424	Weak
IndiGen	Recovered vs Deceased	2	743856	rs111390553	2	750078	rs4335978	0.096424	Weak
IndiGen	Recovered vs Deceased	2	743856	rs111390553	2	751300	rs11127506	0.096424	Weak
IndiGen	Recovered vs Deceased	2	743856	rs111390553	2	752530	rs4854369	0.096424	Weak
IndiGen	Recovered vs Deceased	2	743856	rs111390553	2	755718	rs11691064	0.095638	Weak
IndiGen	Recovered vs Deceased	2	743856	rs111390553	2	757786	rs12621177	0.011911	Weak
IndiGen	Recovered vs Deceased	2	743856	rs111390553	2	757844	rs13429228	0.095638	Weak
IndiGen	Recovered vs Deceased	2	743856	rs111390553	2	763683	rs4854376	0.011911	Weak
IndiGen	Recovered vs Deceased	2	743856	rs111390553	2	764357	rs4854276	0.095638	Weak
IndiGen	Recovered vs Deceased	2	743856	rs111390553	2	766081	rs6753699	0.095638	Weak
IndiGen	Recovered vs Deceased	2	743856	rs111390553	2	766414	rs60367761	0.095638	Weak
IndiGen	Recovered vs Deceased	2	743856	rs111390553	2	778439	rs12618964	0.006996	Weak
IndiGen	Recovered vs Deceased	2	743856	rs111390553	2	789749	rs6730723	0.044114	Weak
IndiGen	Recovered vs Deceased	2	743856	rs111390553	2	790109	rs11682282	0.02166	Weak
IndiGen	Recovered vs Deceased	2	743856	rs111390553	2	790647	rs6733672	0.044114	Weak
IndiGen	Recovered vs Deceased	2	743856	rs111390553	2	790883	rs6724629	0.02209	Weak
IndiGen	Recovered vs Deceased	2	743856	rs111390553	2	792178	rs11685432	0.02209	Weak
IndiGen	Recovered vs Deceased	2	743856	rs111390553	2	792203	rs11689911	0.02209	Weak
IndiGen	Recovered vs Deceased	2	743856	rs111390553	2	792398	rs7571499	0.02209	Weak
IndiGen	Recovered vs Deceased	2	743856	rs111390553	2	792454	rs7590548	0.005582	Weak
IndiGen	Recovered vs Deceased	2	743856	rs111390553	2	792516	rs7582159	0.02209	Weak
IndiGen	Recovered vs Deceased	2	743856	rs111390553	2	792880	rs7582494	0.02209	Weak
IndiGen	Recovered vs Deceased	2	743856	rs111390553	2	793294	rs61346502	0.02209	Weak
IndiGen	Recovered vs Deceased	2	743856	rs111390553	2	793373	rs61184041	0.02209	Weak
IndiGen	Recovered vs Deceased	2	743856	rs111390553	2	794005	rs11127513	0.016411	Weak
IndiGen	Recovered vs Deceased	2	743856	rs111390553	2	794078	rs11127514	0.016411	Weak
IndiGen	Recovered vs Deceased	2	743856	rs111390553	2	794226	rs11127515	0.016411	Weak
IndiGen	Recovered vs Deceased	2	743856	rs111390553	2	794979	rs34416867	0.02209	Weak
IndiGen	Recovered vs Deceased	2	743856	rs111390553	2	795072	rs56344541	0.02209	Weak
IndiGen	Recovered vs Deceased	2	743856	rs111390553	2	795155	rs76475075	0.01665	Weak
IndiGen	Recovered vs Deceased	2	743856	rs111390553	2	795879	rs13430692	0.02339	Weak
IndiGen	Recovered vs Deceased	2	743856	rs111390553	2	795921	rs12714420	0.042655	Weak
IndiGen	Recovered vs Deceased	2	743856	rs111390553	2	796502	rs6754187	0.019145	Weak
IndiGen	Recovered vs Deceased	2	743856	rs111390553	2	796534	rs6737221	0.020418	Weak
IndiGen	Recovered vs Deceased	2	743856	rs111390553	2	797196	rs1273898742	0.00061	Weak
IndiGen	Recovered vs Deceased	2	743856	rs111390553	2	798225	rs13430755	0.019145	Weak
IndiGen	Recovered vs Deceased	2	743856	rs111390553	2	798349	rs6704614	0.019145	Weak
IndiGen	Recovered vs Deceased	2	743856	rs111390553	2	798357	rs6756420	0.017892	Weak
IndiGen	Recovered vs Deceased	2	743856	rs111390553	2	798569	rs60264070	0.018152	Weak
IndiGen	Recovered vs Deceased	2	743856	rs111390553	2	798707	rs6548254	0.017892	Weak
IndiGen	Recovered vs Deceased	2	743856	rs111390553	2	799338	rs34410362	0.017892	Weak
IndiGen	Recovered vs Deceased	2	743856	rs111390553	2	799714	rs59641969	0.019145	Weak
IndiGen	Recovered vs Deceased	2	743856	rs111390553	2	799715	rs59839775	0.019145	Weak
IndiGen	Recovered vs Deceased	2	743856	rs111390553	2	799724	rs7608607	0.019145	Weak
IndiGen	Recovered vs Deceased	2	743856	rs111390553	2	799741	rs9677684	0.044388	Weak
IndiGen	Recovered vs Deceased	2	743856	rs111390553	2	799748	rs9677685	0.044388	Weak
IndiGen	Recovered vs Deceased	2	743856	rs111390553	2	799788	rs12990002	0.019145	Weak
IndiGen	Recovered vs Deceased	2	743856	rs111390553	2	799869	rs13009924	0.019145	Weak
IndiGen	Recovered vs Deceased	2	743856	rs111390553	2	799962	rs9677696	0.005445	Weak
IndiGen	Recovered vs Deceased	2	743856	rs111390553	2	799984	rs9677145	0.005445	Weak
IndiGen	Recovered vs Deceased	2	743856	rs111390553	2	800272	rs181788106	0.019145	Weak
IndiGen	Recovered vs Deceased	2	743856	rs111390553	2	801107	rs13422357	0.017892	Weak
IndiGen	Recovered vs Deceased	2	743856	rs111390553	2	801474	rs13432768	0.019145	Weak
IndiGen	Recovered vs Deceased	2	743856	rs111390553	2	802360	rs200794105	0.005445	Weak
IndiGen	Recovered vs Deceased	2	743856	rs111390553	2	802379	rs62104780	0.047687	Weak
IndiGen	Recovered vs Deceased	2	743856	rs111390553	2	802458	rs79632749	0.019145	Weak
IndiGen	Recovered vs Deceased	2	743856	rs111390553	2	803023	rs12999043	0.017892	Weak
IndiGen	Recovered vs Deceased	2	743856	rs111390553	2	803052	rs12999061	0.021282	Weak
IndiGen	Recovered vs Deceased	2	743856	rs111390553	2	803465	rs9677687	0.047687	Weak
IndiGen	Recovered vs Deceased	2	743856	rs111390553	2	803809	rs148650717	0.017892	Weak
IndiGen	Recovered vs Deceased	2	743856	rs111390553	2	805104	rs200143609	0.005445	Weak
IndiGen	Recovered vs Deceased	2	743856	rs111390553	2	805117	rs200916530	0.017892	Weak
IndiGen	Recovered vs Deceased	2	743856	rs111390553	2	805863	rs6548255	0.047687	Weak
IndiGen	Recovered vs Deceased	2	743856	rs111390553	2	806072	rs13020113	0.019145	Weak
IndiGen	Recovered vs Deceased	2	743856	rs111390553	2	806742	rs12465841	0.047687	Weak
IndiGen	Recovered vs Deceased	2	743856	rs111390553	2	806794	rs35084406	0.017892	Weak
IndiGen	Recovered vs Deceased	2	743856	rs111390553	2	807266	rs6714049	0.021839	Weak
IndiGen	Recovered vs Deceased	2	743856	rs111390553	2	807568	rs6720144	0.021839	Weak
IndiGen	Recovered vs Deceased	2	743856	rs111390553	2	807617	rs6720228	0.017892	Weak
IndiGen	Recovered vs Deceased	2	743856	rs111390553	2	808537	rs12473846	0.005445	Weak
IndiGen	Recovered vs Deceased	2	743856	rs111390553	2	810757	rs36155819	0.017892	Weak
IndiGen	Recovered vs Deceased	2	743856	rs111390553	2	810811	rs878954340	0.000174	Weak
IndiGen	Recovered vs Deceased	2	743856	rs111390553	2	811511	rs1167583051	0.017892	Weak
IndiGen	Recovered vs Deceased	2	743856	rs111390553	2	811513	rs1395770396	0.017892	Weak
IndiGen	Recovered vs Deceased	2	743856	rs111390553	2	811514	rs1186772351	0.017892	Weak
IndiGen	Recovered vs Deceased	2	743856	rs111390553	2	811722	rs879139787	0.000202	Weak
IndiGen	Recovered vs Deceased	2	743856	rs111390553	2	811927	rs879034938	0.034043	Weak
IndiGen	Recovered vs Deceased	2	743856	rs111390553	2	812020	rs879015286	0.000202	Weak
IndiGen	Recovered vs Deceased	2	743856	rs111390553	2	812471	rs36160532	0.017892	Weak
IndiGen	Recovered vs Deceased	2	743856	rs111390553	2	813021	rs3924908	0.017892	Weak
IndiGen	Recovered vs Deceased	2	743856	rs111390553	2	813331	rs879180600	0.017892	Weak
IndiGen	Recovered vs Deceased	2	743856	rs111390553	2	813435	rs878961791	0.000202	Weak
IndiGen	Recovered vs Deceased	2	743856	rs111390553	2	813918	rs9309735	0.03432	Weak
IndiGen	Recovered vs Deceased	2	745846	rs79900659	2	646159	rs35941143	1e-06	Weak
IndiGen	Recovered vs Deceased	2	745846	rs79900659	2	646857	rs56963225	0.000408	Weak
IndiGen	Recovered vs Deceased	2	745846	rs79900659	2	648527	rs4640417	0.000408	Weak
IndiGen	Recovered vs Deceased	2	745846	rs79900659	2	648899	rs4611674	0.000408	Weak
IndiGen	Recovered vs Deceased	2	745846	rs79900659	2	649135	rs7579231	0.000408	Weak
IndiGen	Recovered vs Deceased	2	745846	rs79900659	2	651599	rs1879523	0.000408	Weak
IndiGen	Recovered vs Deceased	2	745846	rs79900659	2	656289	rs5828779	4.1e-05	Weak
IndiGen	Recovered vs Deceased	2	745846	rs79900659	2	656312	rs1317005	4.1e-05	Weak
IndiGen	Recovered vs Deceased	2	745846	rs79900659	2	656450	rs1317006	4.1e-05	Weak
IndiGen	Recovered vs Deceased	2	745846	rs79900659	2	656741	rs1316389	4.1e-05	Weak
IndiGen	Recovered vs Deceased	2	745846	rs79900659	2	656973	rs1316388	4.1e-05	Weak
IndiGen	Recovered vs Deceased	2	745846	rs79900659	2	657088	rs1316387	4.1e-05	Weak
IndiGen	Recovered vs Deceased	2	745846	rs79900659	2	657569	rs7574078	4.1e-05	Weak
IndiGen	Recovered vs Deceased	2	745846	rs79900659	2	657954	rs17042288	4.1e-05	Weak
IndiGen	Recovered vs Deceased	2	745846	rs79900659	2	658149	rs60715336	4.1e-05	Weak
IndiGen	Recovered vs Deceased	2	745846	rs79900659	2	658157	rs17042292	4.1e-05	Weak
IndiGen	Recovered vs Deceased	2	745846	rs79900659	2	658385	rs369317956	4.1e-05	Weak
IndiGen	Recovered vs Deceased	2	745846	rs79900659	2	658415	rs56123710	4.1e-05	Weak
IndiGen	Recovered vs Deceased	2	745846	rs79900659	2	658419	rs56224375	4.1e-05	Weak
IndiGen	Recovered vs Deceased	2	745846	rs79900659	2	658443	rs56026079	4.1e-05	Weak
IndiGen	Recovered vs Deceased	2	745846	rs79900659	2	658459	rs115542712	4.1e-05	Weak
IndiGen	Recovered vs Deceased	2	745846	rs79900659	2	658461	rs115796518	4.1e-05	Weak
IndiGen	Recovered vs Deceased	2	745846	rs79900659	2	658464	rs80242578	4.1e-05	Weak
IndiGen	Recovered vs Deceased	2	745846	rs79900659	2	658595	rs7596758	4.1e-05	Weak
IndiGen	Recovered vs Deceased	2	745846	rs79900659	2	658937	rs6548243	4.1e-05	Weak
IndiGen	Recovered vs Deceased	2	745846	rs79900659	2	659111	rs1000848211	3.3e-05	Weak
IndiGen	Recovered vs Deceased	2	745846	rs79900659	2	659218	rs6548245	3.3e-05	Weak
IndiGen	Recovered vs Deceased	2	745846	rs79900659	2	659384	rs7596985	4.9e-05	Weak
IndiGen	Recovered vs Deceased	2	745846	rs79900659	2	659544	rs6548248	3.3e-05	Weak
IndiGen	Recovered vs Deceased	2	745846	rs79900659	2	659788	rs7597461	3.3e-05	Weak
IndiGen	Recovered vs Deceased	2	745846	rs79900659	2	659958	rs7592497	3.3e-05	Weak
IndiGen	Recovered vs Deceased	2	745846	rs79900659	2	662469	rs368021169	0.022845	Weak
IndiGen	Recovered vs Deceased	2	745846	rs79900659	2	666610	rs13392582	0.022845	Weak
IndiGen	Recovered vs Deceased	2	745846	rs79900659	2	668618	rs17729501	0.022845	Weak
IndiGen	Recovered vs Deceased	2	745846	rs79900659	2	669023	rs3187671	0.022845	Weak
IndiGen	Recovered vs Deceased	2	745846	rs79900659	2	670125	rs73153245	0.019366	Weak
IndiGen	Recovered vs Deceased	2	745846	rs79900659	2	671180	rs73153246	0.022845	Weak
IndiGen	Recovered vs Deceased	2	745846	rs79900659	2	671260	rs10172821	0.022845	Weak
IndiGen	Recovered vs Deceased	2	745846	rs79900659	2	672080	rs73153249	0.022845	Weak
IndiGen	Recovered vs Deceased	2	745846	rs79900659	2	672976	rs58078949	0.022845	Weak
IndiGen	Recovered vs Deceased	2	745846	rs79900659	2	676782	rs73153267	0.022845	Weak
IndiGen	Recovered vs Deceased	2	745846	rs79900659	2	677295	rs3210390	0.022845	Weak
IndiGen	Recovered vs Deceased	2	745846	rs79900659	2	678118	rs1165392223	0.025014	Weak
IndiGen	Recovered vs Deceased	2	745846	rs79900659	2	678591	rs34580856	0.025932	Weak
IndiGen	Recovered vs Deceased	2	745846	rs79900659	2	678969	rs1317961	0.018217	Weak
IndiGen	Recovered vs Deceased	2	745846	rs79900659	2	716503	rs4372938	0.029	Weak
IndiGen	Recovered vs Deceased	2	745846	rs79900659	2	718347	rs10460600	0.029	Weak
IndiGen	Recovered vs Deceased	2	745846	rs79900659	2	718744	rs10192856	0.029	Weak
IndiGen	Recovered vs Deceased	2	745846	rs79900659	2	720238	rs60468055	0.029	Weak
IndiGen	Recovered vs Deceased	2	745846	rs79900659	2	731508	rs11897919	0.632973	Moderate
IndiGen	Recovered vs Deceased	2	745846	rs79900659	2	731648	rs36014832	0.711051	Moderate
IndiGen	Recovered vs Deceased	2	745846	rs79900659	2	733534	rs13428401	0.711051	Moderate
IndiGen	Recovered vs Deceased	2	745846	rs79900659	2	735126	rs79810963	0.711051	Moderate
IndiGen	Recovered vs Deceased	2	745846	rs79900659	2	736609	rs76143486	0.711051	Moderate
IndiGen	Recovered vs Deceased	2	745846	rs79900659	2	739515	rs78554880	1	Strong
IndiGen	Recovered vs Deceased	2	745846	rs79900659	2	743200	rs112982286	1	Strong
IndiGen	Recovered vs Deceased	2	745846	rs79900659	2	743856	rs111390553	1	Strong
IndiGen	Recovered vs Deceased	2	745846	rs79900659	2	745846	rs79900659	1	Suggestive SNP
IndiGen	Recovered vs Deceased	2	745846	rs79900659	2	749467	rs4468850	0.096424	Weak
IndiGen	Recovered vs Deceased	2	745846	rs79900659	2	750078	rs4335978	0.096424	Weak
IndiGen	Recovered vs Deceased	2	745846	rs79900659	2	751300	rs11127506	0.096424	Weak
IndiGen	Recovered vs Deceased	2	745846	rs79900659	2	752530	rs4854369	0.096424	Weak
IndiGen	Recovered vs Deceased	2	745846	rs79900659	2	755718	rs11691064	0.095638	Weak
IndiGen	Recovered vs Deceased	2	745846	rs79900659	2	757786	rs12621177	0.011911	Weak
IndiGen	Recovered vs Deceased	2	745846	rs79900659	2	757844	rs13429228	0.095638	Weak
IndiGen	Recovered vs Deceased	2	745846	rs79900659	2	763683	rs4854376	0.011911	Weak
IndiGen	Recovered vs Deceased	2	745846	rs79900659	2	764357	rs4854276	0.095638	Weak
IndiGen	Recovered vs Deceased	2	745846	rs79900659	2	766081	rs6753699	0.095638	Weak
IndiGen	Recovered vs Deceased	2	745846	rs79900659	2	766414	rs60367761	0.095638	Weak
IndiGen	Recovered vs Deceased	2	745846	rs79900659	2	778439	rs12618964	0.006996	Weak
IndiGen	Recovered vs Deceased	2	745846	rs79900659	2	789749	rs6730723	0.044114	Weak
IndiGen	Recovered vs Deceased	2	745846	rs79900659	2	790109	rs11682282	0.02166	Weak
IndiGen	Recovered vs Deceased	2	745846	rs79900659	2	790647	rs6733672	0.044114	Weak
IndiGen	Recovered vs Deceased	2	745846	rs79900659	2	790883	rs6724629	0.02209	Weak
IndiGen	Recovered vs Deceased	2	745846	rs79900659	2	792178	rs11685432	0.02209	Weak
IndiGen	Recovered vs Deceased	2	745846	rs79900659	2	792203	rs11689911	0.02209	Weak
IndiGen	Recovered vs Deceased	2	745846	rs79900659	2	792398	rs7571499	0.02209	Weak
IndiGen	Recovered vs Deceased	2	745846	rs79900659	2	792454	rs7590548	0.005582	Weak
IndiGen	Recovered vs Deceased	2	745846	rs79900659	2	792516	rs7582159	0.02209	Weak
IndiGen	Recovered vs Deceased	2	745846	rs79900659	2	792880	rs7582494	0.02209	Weak
IndiGen	Recovered vs Deceased	2	745846	rs79900659	2	793294	rs61346502	0.02209	Weak
IndiGen	Recovered vs Deceased	2	745846	rs79900659	2	793373	rs61184041	0.02209	Weak
IndiGen	Recovered vs Deceased	2	745846	rs79900659	2	794005	rs11127513	0.016411	Weak
IndiGen	Recovered vs Deceased	2	745846	rs79900659	2	794078	rs11127514	0.016411	Weak
IndiGen	Recovered vs Deceased	2	745846	rs79900659	2	794226	rs11127515	0.016411	Weak
IndiGen	Recovered vs Deceased	2	745846	rs79900659	2	794979	rs34416867	0.02209	Weak
IndiGen	Recovered vs Deceased	2	745846	rs79900659	2	795072	rs56344541	0.02209	Weak
IndiGen	Recovered vs Deceased	2	745846	rs79900659	2	795155	rs76475075	0.01665	Weak
IndiGen	Recovered vs Deceased	2	745846	rs79900659	2	795879	rs13430692	0.02339	Weak
IndiGen	Recovered vs Deceased	2	745846	rs79900659	2	795921	rs12714420	0.042655	Weak
IndiGen	Recovered vs Deceased	2	745846	rs79900659	2	796502	rs6754187	0.019145	Weak
IndiGen	Recovered vs Deceased	2	745846	rs79900659	2	796534	rs6737221	0.020418	Weak
IndiGen	Recovered vs Deceased	2	745846	rs79900659	2	797196	rs1273898742	0.00061	Weak
IndiGen	Recovered vs Deceased	2	745846	rs79900659	2	798225	rs13430755	0.019145	Weak
IndiGen	Recovered vs Deceased	2	745846	rs79900659	2	798349	rs6704614	0.019145	Weak
IndiGen	Recovered vs Deceased	2	745846	rs79900659	2	798357	rs6756420	0.017892	Weak
IndiGen	Recovered vs Deceased	2	745846	rs79900659	2	798569	rs60264070	0.018152	Weak
IndiGen	Recovered vs Deceased	2	745846	rs79900659	2	798707	rs6548254	0.017892	Weak
IndiGen	Recovered vs Deceased	2	745846	rs79900659	2	799338	rs34410362	0.017892	Weak
IndiGen	Recovered vs Deceased	2	745846	rs79900659	2	799714	rs59641969	0.019145	Weak
IndiGen	Recovered vs Deceased	2	745846	rs79900659	2	799715	rs59839775	0.019145	Weak
IndiGen	Recovered vs Deceased	2	745846	rs79900659	2	799724	rs7608607	0.019145	Weak
IndiGen	Recovered vs Deceased	2	745846	rs79900659	2	799741	rs9677684	0.044388	Weak
IndiGen	Recovered vs Deceased	2	745846	rs79900659	2	799748	rs9677685	0.044388	Weak
IndiGen	Recovered vs Deceased	2	745846	rs79900659	2	799788	rs12990002	0.019145	Weak
IndiGen	Recovered vs Deceased	2	745846	rs79900659	2	799869	rs13009924	0.019145	Weak
IndiGen	Recovered vs Deceased	2	745846	rs79900659	2	799962	rs9677696	0.005445	Weak
IndiGen	Recovered vs Deceased	2	745846	rs79900659	2	799984	rs9677145	0.005445	Weak
IndiGen	Recovered vs Deceased	2	745846	rs79900659	2	800272	rs181788106	0.019145	Weak
IndiGen	Recovered vs Deceased	2	745846	rs79900659	2	801107	rs13422357	0.017892	Weak
IndiGen	Recovered vs Deceased	2	745846	rs79900659	2	801474	rs13432768	0.019145	Weak
IndiGen	Recovered vs Deceased	2	745846	rs79900659	2	802360	rs200794105	0.005445	Weak
IndiGen	Recovered vs Deceased	2	745846	rs79900659	2	802379	rs62104780	0.047687	Weak
IndiGen	Recovered vs Deceased	2	745846	rs79900659	2	802458	rs79632749	0.019145	Weak
IndiGen	Recovered vs Deceased	2	745846	rs79900659	2	803023	rs12999043	0.017892	Weak
IndiGen	Recovered vs Deceased	2	745846	rs79900659	2	803052	rs12999061	0.021282	Weak
IndiGen	Recovered vs Deceased	2	745846	rs79900659	2	803465	rs9677687	0.047687	Weak
IndiGen	Recovered vs Deceased	2	745846	rs79900659	2	803809	rs148650717	0.017892	Weak
IndiGen	Recovered vs Deceased	2	745846	rs79900659	2	805104	rs200143609	0.005445	Weak
IndiGen	Recovered vs Deceased	2	745846	rs79900659	2	805117	rs200916530	0.017892	Weak
IndiGen	Recovered vs Deceased	2	745846	rs79900659	2	805863	rs6548255	0.047687	Weak
IndiGen	Recovered vs Deceased	2	745846	rs79900659	2	806072	rs13020113	0.019145	Weak
IndiGen	Recovered vs Deceased	2	745846	rs79900659	2	806742	rs12465841	0.047687	Weak
IndiGen	Recovered vs Deceased	2	745846	rs79900659	2	806794	rs35084406	0.017892	Weak
IndiGen	Recovered vs Deceased	2	745846	rs79900659	2	807266	rs6714049	0.021839	Weak
IndiGen	Recovered vs Deceased	2	745846	rs79900659	2	807568	rs6720144	0.021839	Weak
IndiGen	Recovered vs Deceased	2	745846	rs79900659	2	807617	rs6720228	0.017892	Weak
IndiGen	Recovered vs Deceased	2	745846	rs79900659	2	808537	rs12473846	0.005445	Weak
IndiGen	Recovered vs Deceased	2	745846	rs79900659	2	810757	rs36155819	0.017892	Weak
IndiGen	Recovered vs Deceased	2	745846	rs79900659	2	810811	rs878954340	0.000174	Weak
IndiGen	Recovered vs Deceased	2	745846	rs79900659	2	811511	rs1167583051	0.017892	Weak
IndiGen	Recovered vs Deceased	2	745846	rs79900659	2	811513	rs1395770396	0.017892	Weak
IndiGen	Recovered vs Deceased	2	745846	rs79900659	2	811514	rs1186772351	0.017892	Weak
IndiGen	Recovered vs Deceased	2	745846	rs79900659	2	811722	rs879139787	0.000202	Weak
IndiGen	Recovered vs Deceased	2	745846	rs79900659	2	811927	rs879034938	0.034043	Weak
IndiGen	Recovered vs Deceased	2	745846	rs79900659	2	812020	rs879015286	0.000202	Weak
IndiGen	Recovered vs Deceased	2	745846	rs79900659	2	812471	rs36160532	0.017892	Weak
IndiGen	Recovered vs Deceased	2	745846	rs79900659	2	813021	rs3924908	0.017892	Weak
IndiGen	Recovered vs Deceased	2	745846	rs79900659	2	813331	rs879180600	0.017892	Weak
IndiGen	Recovered vs Deceased	2	745846	rs79900659	2	813435	rs878961791	0.000202	Weak
IndiGen	Recovered vs Deceased	2	745846	rs79900659	2	813918	rs9309735	0.03432	Weak
IndiGen	Recovered vs Deceased	13	36650644	rs9547631	13	36553236	rs17054128	0.00295086	Weak
IndiGen	Recovered vs Deceased	13	36650644	rs9547631	13	36553772	rs730412	0.00656503	Weak
IndiGen	Recovered vs Deceased	13	36650644	rs9547631	13	36555421	rs9547605	0.00656503	Weak
IndiGen	Recovered vs Deceased	13	36650644	rs9547631	13	36555449	rs9547606	0.00656503	Weak
IndiGen	Recovered vs Deceased	13	36650644	rs9547631	13	36558965	rs9547607	0.00656503	Weak
IndiGen	Recovered vs Deceased	13	36650644	rs9547631	13	36559357	rs9594159	0.00656503	Weak
IndiGen	Recovered vs Deceased	13	36650644	rs9547631	13	36560328	rs1400899	0.00656503	Weak
IndiGen	Recovered vs Deceased	13	36650644	rs9547631	13	36561444	rs73540449	0.00295086	Weak
IndiGen	Recovered vs Deceased	13	36650644	rs9547631	13	36565189	rs9547609	1.45e-05	Weak
IndiGen	Recovered vs Deceased	13	36650644	rs9547631	13	36579948	rs4943394	0.138404	Weak
IndiGen	Recovered vs Deceased	13	36650644	rs9547631	13	36604782	rs9547621	0.0527985	Weak
IndiGen	Recovered vs Deceased	13	36650644	rs9547631	13	36643322	rs9547628	0.158636	Weak
IndiGen	Recovered vs Deceased	13	36650644	rs9547631	13	36650046	rs1204166318	0.187437	Weak
IndiGen	Recovered vs Deceased	13	36650644	rs9547631	13	36650644	rs9547631	1	Suggestive SNP
IndiGen	Recovered vs Deceased	13	36650644	rs9547631	13	36665091	rs7332981	0.0213182	Weak
IndiGen	Recovered vs Deceased	13	36650644	rs9547631	13	36666498	rs73173335	0.0790231	Weak
IndiGen	Recovered vs Deceased	13	36650644	rs9547631	13	36676064	rs56013376	0.000908062	Weak
IndiGen	Recovered vs Deceased	13	36650644	rs9547631	13	36678345	rs76413032	0.000908062	Weak
IndiGen	Recovered vs Deceased	13	36650644	rs9547631	13	36683672	rs649730	0.0133057	Weak
IndiGen	Recovered vs Deceased	13	36650644	rs9547631	13	36690242	rs9547645	0.0133057	Weak
IndiGen	Recovered vs Deceased	13	36650644	rs9547631	13	36729039	rs12428837	6.04e-05	Weak
