# Supplementary material for: Comparative GWAS using global and Indian Reference Panels reveals non-coding drivers of COVID-19 severity and mortality
Source: PLoS Negl Trop Dis. 2026 Mar 3;20(3):e0014020. doi: 10.1371/journal.pntd.0014020 (PMC12956133; doi:10.1371/journal.pntd.0014020)
Supplement: S3 Table — (XLSX) [file pntd.0014020.s004.xlsx]

## Sheet: Sheet1
S3 Table: SNPnexus-Based Annotation of COVID-19 Associated Variants
Reference Panel	GROUP	Suggestive SNP	CHR	BP	CHR_band	Overlapped Gene	Type	Annotation	Nearest UST_gene	Type_of_nearest_UST_gene	Distance_to_nearest_UST_gene	Nearest_DST_gene	Type_of_nearest_DST_gene	Distance_to_nearest_DST_gene
1KGenomes	Control (Mild) vs Case (Moderate + Severe)	rs35575084	2	60307089	p16.1	None	NA	NA	AC007100.1	lincRNA	206889	MIR4432HG	lincRNA	29357
1KGenomes	Control (Mild) vs Case (Moderate + Severe)	rs17024964	2	60307203	p16.1	None	NA	NA	AC007100.1	lincRNA	207003	MIR4432HG	lincRNA	29243
1KGenomes	Control (Mild) vs Case (Moderate + Severe)	rs34607367	2	60307320	p16.1	None	NA	NA	AC007100.1	lincRNA	207120	MIR4432HG	lincRNA	29126
IndiGen	Control (Mild) vs Case (Moderate + Severe)	rs10096505	8	22167010	p25.3	BMP1	protein_coding	Intronic	None	None	None	None	None	None
1KGenomes	Recovered vs Deceased	rs9547631	13	36650644	p13.3	None	NA	HIST1H2APS6	processed_pseudogene	160203	SERTM1	protein_coding	23268	None
1KGenomes	Recovered vs Deceased	rs1850535	13	36655911	q13.3	None	NA	HIST1H2APS6	processed_pseudogene	165470	SERTM1	protein_coding	18001	None
IndiGen	Recovered vs Deceased	rs78554880	2	739515	p25.3	None	None	None	AC092159.1	lincRNA	8291	LINC01115	lincRNA	73
IndiGen	Recovered vs Deceased	rs112982286	2	743200	p25.3	AC116609.1	lincRNA	Non-coding intronic	None	None	None	None	None	None
IndiGen	Recovered vs Deceased	rs111390553	2	743856	p21.3	AC116609.1, AC116609.2	lincRNA	Non-coding intronic	None	None	None	None	None	None
IndiGen	Recovered vs Deceased	rs79900659	2	745846	p25.3	AC116609.2, AC116609.1	lincRNA	Non-coding intronic	None	None	None	None	None	None
IndiGen	Recovered vs Deceased	rs9547631	13	36650644	p13.3	None	None	None	HIST1H2APS6	processed_pseudogene	160203	SERTM1	protein_coding	23268
