# Supplementary material for: Comparative GWAS using global and Indian Reference Panels reveals non-coding drivers of COVID-19 severity and mortality
Source: PLoS Negl Trop Dis. 2026 Mar 3;20(3):e0014020. doi: 10.1371/journal.pntd.0014020 (PMC12956133; doi:10.1371/journal.pntd.0014020)
Supplement: S4 Table — (XLSX) [file pntd.0014020.s005.xlsx]

## Sheet: Sheet1
S4 Table: Functional Annotations Based on GTEx Expression Data
Reference Panel	eQTL/sQTL	rsID	Gencode Id	Gene Symbol	Variant Id	P-Value	NES	Tissue	Phenotype Id	Intron Id
IndiGen	eQTL	rs10096505	ENSG00000168487.20	BMP1	chr8_22167010_G_A_b38	5.4e-11	0.14	Whole Blood	None	None
IndiGen						5.4e-06	0.17	Pancreas	None	None
IndiGen						2e-05	0.096	Thyroid	None	None
IndiGen						5.1e-05	0.19	Brain - Cerebellum	None	None
IndiGen	eQTL	rs78554880	ENSG00000233633.2	ENSG00000233633	chr2_739515_G_A_b38	5.7e-05	0.95	Spleen	None	None
IndiGen	eQTL	rs112982286	ENSG00000233633.2	ENSG00000233633	chr2_743200_AG_A_b38	4.3e-05	0.96	Spleen	None	None
IndiGen	eQTL	rs111390553	ENSG00000233633.2	ENSG00000233633	chr2_743856_A_G_b38	5.7e-05	0.95	Spleen	None	None
IndiGen	eQTL	rs79900659	ENSG00000233633.2	ENSG00000233633	chr2_745846_T_C_b38	5.7e-05	0.95	Spleen	None	None
IndiGen	eQTL	rs9547631	No significant eQTL were found
IndiGen	sQTL	rs10096505	ENSG00000168484.13	SFTPC	chr8_22167010_G_A_b38	1.4e-15	0.5	Lung	chr8:22163546:22163883:clu_66054_+:ENSG00000168484.13	22163546:22163883:clu_66054_+
IndiGen						3.9e-14	-0.46	Lung	chr8:22163546:22163901:clu_66054_+:ENSG00000168484.13	22163546:22163901:clu_66054_+
IndiGen						2.9e-09	-0.59	Brain - Spinal cord (cervical c-1)	chr8:22163546:22164266:clu_47883_+:ENSG00000168484.13	22163546:22164266:clu_47883_+
IndiGen						1.4e-06	-0.44	Brain - Cortex	chr8:22163546:22163901:clu_52995_+:ENSG00000168484.13	22163546:22163901:clu_52995_+
1KGenomes	eQTL	rs35575084	No significant eQTL were found
1KGenomes	eQTL	rs6545801	No significant eQTL were found
1KGenomes	eQTL	rs6545803	No significant eQTL were found
1KGenomes	eQTL	rs17024964	No significant eQTL were found
1KGenomes	eQTL	rs34607367	No significant eQTL were found
1KGenomes	eQTL	rs35998257	No significant eQTL were found
1KGenomes	eQTL	rs35196779	No variant was found
1KGenomes	eQTL	rs9547631	No significant eQTL were found
1KGenomes	eQTL	rs9531973	No variant was found
1KGenomes	eQTL	rs1850535	No significant eQTL were found
