# Supplementary material for: Comparative GWAS using global and Indian Reference Panels reveals non-coding drivers of COVID-19 severity and mortality
Source: PLoS Negl Trop Dis. 2026 Mar 3;20(3):e0014020. doi: 10.1371/journal.pntd.0014020 (PMC12956133; doi:10.1371/journal.pntd.0014020)
Supplement: S5 Table — (XLSX) [file pntd.0014020.s006.xlsx]

## Sheet: Sheet1
S5 Table : SNPs near +/-1Mbp region of suggestive SNPs using 1KGenomes and IndiGen
GROUP	Covariates	CHR	SNP	BP	GeneSymbol	Description	GeneCHR	GeneStart	GeneEnd	Refrence Panel
Control (Mild) vs Case (Moderate + Severe)	Age, Sex, PC, Comorbidities	chr2	rs35575084	60307089	MIR4432	microRNA 4432	chr2	60387362	60387445	1KGenomes
Control (Mild) vs Case (Moderate + Severe)	Age, Sex, PC, Comorbidities	chr2	rs35575084	60307089	LOC102724142	uncharacterized LOC102724142	chr2	60396400	60439841	1KGenomes
Control (Mild) vs Case (Moderate + Severe)	Age, Sex, PC, Comorbidities	chr2	rs35575084	60307089	MIR4432HG	MIR4432 host gene	chr2	60340166	60439828	1KGenomes
Control (Mild) vs Case (Moderate + Severe)	Age, Sex, PC, Comorbidities	chr2	rs35575084	60307089	LOC124906010	uncharacterized LOC124906010	chr2	60311286	60439838	1KGenomes
Control (Mild) vs Case (Moderate + Severe)	Age, Sex, PC, Comorbidities	chr2	rs17024964	60307203	MIR4432	microRNA 4432	chr2	60387362	60387445	1KGenomes
Control (Mild) vs Case (Moderate + Severe)	Age, Sex, PC, Comorbidities	chr2	rs17024964	60307203	LOC102724142	uncharacterized LOC102724142	chr2	60396400	60439841	1KGenomes
Control (Mild) vs Case (Moderate + Severe)	Age, Sex, PC, Comorbidities	chr2	rs17024964	60307203	MIR4432HG	MIR4432 host gene	chr2	60340166	60439828	1KGenomes
Control (Mild) vs Case (Moderate + Severe)	Age, Sex, PC, Comorbidities	chr2	rs17024964	60307203	LOC124906010	uncharacterized LOC124906010	chr2	60311286	60439838	1KGenomes
Control (Mild) vs Case (Moderate + Severe)	Age, Sex, PC, Comorbidities	chr2	rs34607367	60307320	MIR4432	microRNA 4432	chr2	60387362	60387445	1KGenomes
Control (Mild) vs Case (Moderate + Severe)	Age, Sex, PC, Comorbidities	chr2	rs34607367	60307320	LOC102724142	uncharacterized LOC102724142	chr2	60396400	60439841	1KGenomes
Control (Mild) vs Case (Moderate + Severe)	Age, Sex, PC, Comorbidities	chr2	rs34607367	60307320	MIR4432HG	MIR4432 host gene	chr2	60340166	60439828	1KGenomes
Control (Mild) vs Case (Moderate + Severe)	Age, Sex, PC, Comorbidities	chr2	rs34607367	60307320	LOC124906010	uncharacterized LOC124906010	chr2	60311286	60439838	1KGenomes
Recovered vs Deceased	Age, Sex, PC, Comorbidities	chr13	rs9547631	36650644	LOC102723490	uncharacterized LOC102723490	chr13	36682188	36789179	1KGenomes
Recovered vs Deceased	Age, Sex, PC, Comorbidities	chr13	rs9547631	36650644	SERTM1	serine rich and transmembrane domain containing 1	chr13	36674020	36697839	1KGenomes
Recovered vs Deceased	Age, Sex, PC, Comorbidities	chr13	rs1850535	36655911	LOC102723490	uncharacterized LOC102723490	chr13	36682188	36789179	1KGenomes
Recovered vs Deceased	Age, Sex, PC, Comorbidities	chr13	rs1850535	36655911	SERTM1	serine rich and transmembrane domain containing 1	chr13	36674020	36697839	1KGenomes
Control (Mild) vs Case (Moderate + Severe)	Age, Sex, PC, Comorbidities	chr8	rs10096505	22167010	PIWIL2-DT	PIWIL2 divergent transcript	chr8	22250849	22275329	IndiGen
Control (Mild) vs Case (Moderate + Severe)	Age, Sex, PC, Comorbidities	chr8	rs10096505	22167010	HRURF	HR upstream open reading frame	chr8	22130458	22131010	IndiGen
Control (Mild) vs Case (Moderate + Severe)	Age, Sex, PC, Comorbidities	chr8	rs10096505	22167010	LOC124901904	uncharacterized LOC124901904	chr8	22188182	22192578	IndiGen
Control (Mild) vs Case (Moderate + Severe)	Age, Sex, PC, Comorbidities	chr8	rs10096505	22167010	LGI3	leucine rich repeat LGI family member 3	chr8	22146830	22157084	IndiGen
Control (Mild) vs Case (Moderate + Severe)	Age, Sex, PC, Comorbidities	chr8	rs10096505	22167010	DMTN	dematin actin binding protein	chr8	22048995	22082527	IndiGen
Control (Mild) vs Case (Moderate + Severe)	Age, Sex, PC, Comorbidities	chr8	rs10096505	22167010	MIR320A	microRNA 320a	chr8	22244279	22245043	IndiGen
Control (Mild) vs Case (Moderate + Severe)	Age, Sex, PC, Comorbidities	chr8	rs10096505	22167010	HR	HR lysine demethylase and nuclear receptor corepressor	chr8	22114419	22133384	IndiGen
Control (Mild) vs Case (Moderate + Severe)	Age, Sex, PC, Comorbidities	chr8	rs10096505	22167010	SFTPC	surfactant protein C	chr8	22156913	22164479	IndiGen
Control (Mild) vs Case (Moderate + Severe)	Age, Sex, PC, Comorbidities	chr8	rs10096505	22167010	FHIP2B	FHF complex subunit HOOK interacting protein 2B	chr8	22089150	22104911	IndiGen
Control (Mild) vs Case (Moderate + Severe)	Age, Sex, PC, Comorbidities	chr8	rs10096505	22167010	BMP1	bone morphogenetic protein 1	chr8	22165140	22212326	IndiGen
Control (Mild) vs Case (Moderate + Severe)	Age, Sex, PC, Comorbidities	chr8	rs10096505	22167010	POLR3D	RNA polymerase III subunit D	chr8	22245133	22254601	IndiGen
Control (Mild) vs Case (Moderate + Severe)	Age, Sex, PC, Comorbidities	chr8	rs10096505	22167010	NUDT18	nudix hydrolase 18	chr8	22105748	22109419	IndiGen
Control (Mild) vs Case (Moderate + Severe)	Age, Sex, PC, Comorbidities	chr8	rs10096505	22167010	REEP4	receptor accessory protein 4	chr8	22138020	22141951	IndiGen
Control (Mild) vs Case (Moderate + Severe)	Age, Sex, PC, Comorbidities	chr8	rs10096505	22167010	PHYHIP	phytanoyl-CoA 2-hydroxylase interacting protein	chr8	22219703	22232101	IndiGen
Recovered vs Deceased	Age, Sex, PC, Comorbidities	chr2	rs78554880	739515	TMEM18-DT	TMEM18 divergent transcript	chr2	677119	697371	IndiGen
Recovered vs Deceased	Age, Sex, PC, Comorbidities	chr2	rs78554880	739515	LOC105373358	uncharacterized LOC105373358	chr2	690855	731224	IndiGen
Recovered vs Deceased	Age, Sex, PC, Comorbidities	chr2	rs78554880	739515	LOC105373479	uncharacterized LOC105373479	chr2	688999	692012	IndiGen
Recovered vs Deceased	Age, Sex, PC, Comorbidities	chr2	rs78554880	739515	LOC105373480	uncharacterized LOC105373480	chr2	731014	779048	IndiGen
Recovered vs Deceased	Age, Sex, PC, Comorbidities	chr2	rs78554880	739515	TMEM18	transmembrane protein 18	chr2	663877	677406	IndiGen
Recovered vs Deceased	Age, Sex, PC, Comorbidities	chr2	rs112982286	743200	TMEM18-DT	TMEM18 divergent transcript	chr2	677119	697371	IndiGen
Recovered vs Deceased	Age, Sex, PC, Comorbidities	chr2	rs112982286	743200	LOC105373358	uncharacterized LOC105373358	chr2	690855	731224	IndiGen
Recovered vs Deceased	Age, Sex, PC, Comorbidities	chr2	rs112982286	743200	LOC105373479	uncharacterized LOC105373479	chr2	688999	692012	IndiGen
Recovered vs Deceased	Age, Sex, PC, Comorbidities	chr2	rs112982286	743200	LOC105373480	uncharacterized LOC105373480	chr2	731014	779048	IndiGen
Recovered vs Deceased	Age, Sex, PC, Comorbidities	chr2	rs112982286	743200	TMEM18	transmembrane protein 18	chr2	663877	677406	IndiGen
Recovered vs Deceased	Age, Sex, PC, Comorbidities	chr2	rs111390553	743856	TMEM18-DT	TMEM18 divergent transcript	chr2	677119	697371	IndiGen
Recovered vs Deceased	Age, Sex, PC, Comorbidities	chr2	rs111390553	743856	LOC105373358	uncharacterized LOC105373358	chr2	690855	731224	IndiGen
Recovered vs Deceased	Age, Sex, PC, Comorbidities	chr2	rs111390553	743856	LOC105373479	uncharacterized LOC105373479	chr2	688999	692012	IndiGen
Recovered vs Deceased	Age, Sex, PC, Comorbidities	chr2	rs111390553	743856	LOC105373480	uncharacterized LOC105373480	chr2	731014	779048	IndiGen
Recovered vs Deceased	Age, Sex, PC, Comorbidities	chr2	rs111390553	743856	TMEM18	transmembrane protein 18	chr2	663877	677406	IndiGen
Recovered vs Deceased	Age, Sex, PC, Comorbidities	chr2	rs79900659	745846	TMEM18-DT	TMEM18 divergent transcript	chr2	677119	697371	IndiGen
Recovered vs Deceased	Age, Sex, PC, Comorbidities	chr2	rs79900659	745846	LOC105373358	uncharacterized LOC105373358	chr2	690855	731224	IndiGen
Recovered vs Deceased	Age, Sex, PC, Comorbidities	chr2	rs79900659	745846	LOC105373479	uncharacterized LOC105373479	chr2	688999	692012	IndiGen
Recovered vs Deceased	Age, Sex, PC, Comorbidities	chr2	rs79900659	745846	LOC105373480	uncharacterized LOC105373480	chr2	731014	779048	IndiGen
Recovered vs Deceased	Age, Sex, PC, Comorbidities	chr2	rs79900659	745846	TMEM18	transmembrane protein 18	chr2	663877	677406	IndiGen
Recovered vs Deceased	Age, Sex, PC, Comorbidities	chr13	rs9547631	36650644	LOC102723490	uncharacterized LOC102723490	chr13	36682188	36789179	IndiGen
Recovered vs Deceased	Age, Sex, PC, Comorbidities	chr13	rs9547631	36650644	SERTM1	serine rich and transmembrane domain containing 1	chr13	36674020	36697839	IndiGen
