# Supplementary material for: Comparative GWAS using global and Indian Reference Panels reveals non-coding drivers of COVID-19 severity and mortality
Source: PLoS Negl Trop Dis. 2026 Mar 3;20(3):e0014020. doi: 10.1371/journal.pntd.0014020 (PMC12956133; doi:10.1371/journal.pntd.0014020)
Supplement: S6 Table — (XLSX) [file pntd.0014020.s007.xlsx]

## Sheet: Sheet1
S6 Table : Mapping of Chromatin features using RoadMap Epigenome data
SNP	Chromosome	Region Start	Region End	Feature Type Class	Feature Type	Epigenome
rs78554880	chr2	738480	741460	Histone	H3K27me3	CD4 positive alpha beta T cell ENCSR948ZKZ
rs78554880	chr2	738520	742960	Histone	H3K27me3	neutrophil
rs78554880	chr2	738540	743000	Histone	H3K27me3	Fetal Thymus
rs78554880	chr2	738540	739900	Histone	H3K4me1	HUES64
rs78554880	chr2	738700	739920	Histone	H3K4me1	HUES48
rs78554880	chr2	738720	743040	Histone	H3K27me3	common myeloid progenitor CD34 positive ENCSR337XXD 1
rs78554880	chr2	739040	740680	Histone	H3K27me3	CD4 positive alpha beta T cell
rs78554880	chr2	739060	740020	Histone	H3K4me1	HUES6
rs78554880	chr2	739060	741260	Histone	H3K27me3	Fetal Muscle Leg
rs78554880	chr2	739060	741440	Histone	H3K4me1	Fetal Thymus
rs78554880	chr2	739120	739740	Histone	H3K4me1	iPS 15b
rs78554880	chr2	739120	742140	Histone	H3K27me3	B cells (PB) Roadmap
rs78554880	chr2	739180	743040	Histone	H3K27me3	Monocytes-CD14+ (PB) Roadmap
rs78554880	chr2	739200	740160	Histone	H3K27me3	common myeloid progenitor CD34 positive
rs78554880	chr2	739220	741260	Histone	H3K4me1	Fetal Muscle Trunk
rs78554880	chr2	739240	742000	Histone	H3K4me1	Fetal Adrenal Gland
rs78554880	chr2	739240	741260	Histone	H3K27me3	CD4 positive CD25 positive alpha beta regulatory T cell
rs78554880	chr2	739280	741300	Histone	H3K4me1	T cells (PB) Roadmap
rs78554880	chr2	739280	740660	Histone	H3K27me3	naive thymus derived CD4 positive alpha beta T cell
rs78554880	chr2	739280	741440	Histone	H3K27me3	common myeloid progenitor CD34 positive ENCSR722JRY
rs78554880	chr2	739296	741455	Histone	H3K4me2	H1ESC
rs78554880	chr2	739300	741060	Histone	H3K4me1	H1-mesenchymal
rs78554880	chr2	739300	741080	Histone	H3K4me1	Natural Killer cells (PB)
rs78554880	chr2	739309	741446	Histone	H3K4me2	H1 hESC
rs78554880	chr2	739320	739620	Histone	H3K4me1	H1-neuronal progenitor
rs78554880	chr2	739320	741160	Histone	H4K8ac	H1 hESC
rs78554880	chr2	739320	739660	Histone	H3K4me1	esophagus
rs78554880	chr2	739320	741300	Histone	H3K27me3	T cells (PB) Roadmap
rs78554880	chr2	739320	739620	Histone	H3K27me3	Fetal Intestine Large
rs78554880	chr2	739320	739560	Histone	H3K4me1	lung ENCSR465WKM
rs78554880	chr2	739340	741140	Histone	H3K4me1	Lung
rs78554880	chr2	739340	741400	Histone	H3K4me1	H1-trophoblast
rs78554880	chr2	739340	739760	Histone	H3K4me1	iPS-20b
rs78554880	chr2	739340	741140	Histone	H3K27me3	Fetal Adrenal Gland
rs78554880	chr2	739340	739600	Histone	H3K27me3	Small Intestine
rs78554880	chr2	739340	739820	Histone	H3K4me1	H1 hESC
rs78554880	chr2	739340	739640	Histone	H3K27me3	sigmoid colon
rs78554880	chr2	739340	741140	Histone	H3K27me3	Fetal Muscle Trunk
rs78554880	chr2	739340	741060	Histone	H3K27me3	Fetal Stomach
rs78554880	chr2	739360	741340	Histone	H3K4me1	CD4 positive alpha beta T cell ENCSR948ZKZ
rs78554880	chr2	739360	741400	Histone	H3K4me1	IMR 90
rs78554880	chr2	739360	739540	Histone	H2BK12ac	H1-trophoblast
rs78554880	chr2	739360	739860	Histone	H3K79me1	H1-mesenchymal
rs78554880	chr2	739360	739620	Histone	H3K4me1	iPS DF 6.9
rs78554880	chr2	739360	739920	Histone	H3K4me1	endodermal cell
rs78554880	chr2	739360	741280	Histone	H3K4me1	B cells (PB) Roadmap
rs78554880	chr2	739360	741643	Histone	H3K4me3	HUES6
rs78554880	chr2	739360	739680	Histone	H3K23me2	H1ESC
rs78554880	chr2	739362	741638	Histone	H3K4me3	HUES48
rs78554880	chr2	739366	741494	Histone	H3K4me3	H1ESC
rs78554880	chr2	739371	739639	Histone	H3K4me3	Lung
rs78554880	chr2	739377	741334	Histone	H3K27ac	Fetal Stomach
rs78554880	chr2	739377	741892	Histone	H3K4me3	H1 hESC
rs78554880	chr2	739380	741580	Histone	H3K4me1	Fetal Stomach
rs78554880	chr2	739380	739640	Histone	H3K4me1	H9
rs78554880	chr2	739380	739520	Histone	H3K79me1	IMR 90
rs78554880	chr2	739380	742020	Histone	H3K4me1	neuron
rs78554880	chr2	739380	739640	Histone	H3K23me2	H1 hESC
rs78554880	chr2	739380	740080	Histone	H3K4me1	iPS DF 19.11
rs78554880	chr2	739396	739565	Histone	H3K4me3	H1-neuronal progenitor
rs78554880	chr2	739400	741420	Histone	H3K4me1	Fetal Muscle Leg
rs78554880	chr2	739400	741360	Histone	H3K4me1	Placenta
rs78554880	chr2	739400	739620	Histone	H2AK5ac	H1-trophoblast
rs78554880	chr2	739420	740100	Histone	H3K4me1	Fetal Intestine Large
rs78554880	chr2	739420	740680	Histone	H3K4me1	Fetal Intestine Small
rs78554880	chr2	739427	741828	Histone	H3K4me3	iPS-20b
rs78554880	chr2	739440	742024	Histone	H3K4me3	HUES64
rs78554880	chr2	739440	739580	Histone	H4K8ac	H1-mesenchymal
rs78554880	chr2	739440	739600	Histone	H3K36me3	H1-mesenchymal
rs78554880	chr2	739460	741462	Histone	H3K4me2	H9
rs78554880	chr2	739485	741134	Open Chromatin	DNase1	H9
rs112982286	chr2	741460	743520	Histone	H3K27me3	common myeloid progenitor CD34 positive ENCSR722JRY
rs112982286	chr2	743060	743840	Histone	H3K27me3	common myeloid progenitor CD34 positive ENCSR337XXD 1
rs112982286	chr2	743140	743700	Histone	H3K4me1	HUES48
rs112982286	chr2	743200	743660	Histone	H3K27me3	kidney
rs79900659	chr2	744120	745860	Histone	H3K9me3	common myeloid progenitor CD34 positive ENCSR337XXD 1
rs79900659	chr2	744680	745960	Histone	H3K9me3	Fetal Adrenal Gland
rs79900659	chr2	744940	745860	Histone	H3K9me3	Fetal Muscle Leg
rs79900659	chr2	745440	746080	Histone	H3K27me3	common myeloid progenitor CD34 positive ENCSR337XXD 1
rs9547631	chr13	36650551	36651003	Open Chromatin	DNase1	brain ENCSR189GMC
rs9547631	chr13	36650572	36651021	Open Chromatin	DNase1	brain
rs1850535	chr13	36654620	36656080	Histone	H3K9me3	endodermal cell
rs1850535	chr13	36654680	36656180	Histone	H3K9me3	common myeloid progenitor CD34 positive
rs1850535	chr13	36654760	36656140	Histone	H3K9me3	Fetal Muscle Leg
rs1850535	chr13	36655060	36656120	Histone	H3K9me3	Fetal Adrenal Gland
rs1850535	chr13	36655640	36656020	Histone	H3K9me3	neural stem progenitor cell
rs1850535	chr13	36655740	36655960	Histone	H3K9me3	sigmoid colon
rs1850535	chr13	36655740	36656000	Histone	H3K9me3	heart right ventricle
